# Supplementary material for: Whole-Genome Sequencing Data Reveal New Loci Affecting Milk Production in German Black Pied Cattle (DSN)
Source: Genes (Basel). 2023 Feb 25;14(3):581. doi: 10.3390/genes14030581 (PMC10048491; doi:10.3390/genes14030581)
Supplement: Supplementary file 1 [file genes-14-00581-s001.zip]

Archive with 2 entries (1 files):
- genes-2209999-supplementary/
- genes-2209999-supplementary/genes-2209999-supplementary.xlsx
