# Supplementary material for: Whole-Genome Sequencing Data Reveal New Loci Affecting Milk Production in German Black Pied Cattle (DSN)
Source: Genes (Basel). 2023 Feb 25;14(3):581. doi: 10.3390/genes14030581 (PMC10048491; doi:10.3390/genes14030581)
Supplement: Supplementary file 1 [file genes-14-00581-s001.zip › genes-2209999-supplementary/genes-2209999-supplementary.xlsx]

## Sheet: File content
Supporting information for
Whole-genome sequencing data reveals new loci affecting milk production in German Black Pied cattle (DSN)
Paula Korkuć*, Guilherme B. Neumann, Deike Hesse, Danny Arends, Monika Reißmann, Katharina May, Manuel Wolf, Sven König, Gudrun A. Brockmann*
*Correspondence: paula.korkuc@hu-berlin.de; gudrun.brockmann@agrar.hu-berlin.de
Table of contents:
Supplementary Figure S1: Overview of inflation factors for all investigated traits plotted separately for autosomes and chromosome X.
Supplementary Table S1: Fixed effects contributing to GWAS models estimated using Akaike information criterion.
Supplementary Table S2: Full list of associated variants (p<0.1) from GWAS with milk production traits in DSN.
Supplementary Table S3: Pairwise Pearson correlation between investigated milk performance traits.
Supplementary Table S4: Heritabilities for investigated milk production traits in DSN.
Supplementary Table S5: List of genes and corresponding variants in the identified QTL regions.
Supplementary Table S6: Results from enrichment analysis in identified QTL regions using g:Profiler.
Supplementary Table S7: List of publications with GWAS results overlap with loci identified in this study.

## Sheet: Figure S1
Supplementary Figure S1: Overview of inflation factors for all investigated traits plotted separately for autosomes and chromosome X. Inflation was on average 0.72 lower on autosomes (average λ = 1.50 ± 0.21 SD) than on chromosome X (average λ = 2.22 ± 0.63 SD).

## Sheet: Table S1
Supplementary Table S1: Fixed effects contributing to GWAS models estimated using Akaike information criterion. For each investigated milk production trait, fixed effects were only included into the model, if the difference in Akaike information criterion (ΔAIC) between the null model (Y= population stratification) and the null model extended with one of the fixed effects was ≤ -10 (highlighted i…
Covariate Trait	Farm	Sire	Birth year	Birth season	Calving year	Calving season	Age at first calving
Milk kg (LA1)	-563.1	-93.8	-5.7	-12.7	3.6	-15.2	-81.8
Milk kg (LA2)	-740.4	-73.8	-0.5	-19.6	-5.6	-37.6	-152.8
Milk kg (LA3)	-628.1	-48.7	-1.4	-7.2	0	-20.7	-194.9
Milk kg (LAm)	-546.3	-31	12	-13	NA	NA	-115
Fat kg (LA1)	-640	-63.7	-14.5	-3.4	-5.4	-4.3	-75.8
Fat kg (LA2)	-750.6	-62.1	-18.5	-18	-19.6	-29.7	-147.4
Fat kg (LA3)	-637.9	-22	-4.6	-6.6	7.3	-22.8	-195
Fat kg (LAm)	-596.5	-9.3	9.9	-10.1	NA	NA	-114.1
Protein kg (LA1)	-845.8	-81.3	-5.4	-5.3	2.4	-4	-125.9
Protein kg (LA2)	-989.6	-73.6	0.5	-12.6	-3.4	-22.5	-181.5
Protein kg (LA3)	-804.6	-48.3	5.7	-5.4	2.6	-14.5	-215.2
Protein kg (LAm)	-747.4	-26.8	14.7	-8.7	NA	NA	-142.3
Fat % (LA1)	-151.2	-116.6	-35.3	-4.2	-21.2	-12.6	-5
Fat % (LA2)	-101.5	-64.7	-8.7	5.7	-7	-0.5	-3.3
Fat % (LA3)	-71.8	-51.9	-16.9	4.4	-25.6	-3.4	-5.6
Fat % (LAm)	-103.7	-35.5	1	5.5	NA	NA	-7.5
Protein % (LA1)	-400.6	-71.9	-7	-7.3	-16.6	-26	-44.7
Protein % (LA2)	-217.8	-22.9	-2.3	-3.9	0.6	-28	-10.2
Protein % (LA3)	-201.4	-35.9	-1.3	3.7	-2.6	-15.1	-5.1
Protein % (LAm)	-199.1	-20.1	5.6	1.8	NA	NA	-14.8

## Sheet: Table S2
Supplementary Table S2: Full list of associated variants (p<0.1) from GWAS with milk production traits in DSN. For each investigated trait, associated SNPs (rsID) are listed with chromosomal (Chr) positions (Position) with regard to the ARS-UCD1.2 genome assembly. REF=Reference allele, ALT=Alternative allele, MA= minor allele, MAF= minor allele frequency, βMA= allele substitution effect of MA and…
Trait	rsID	Chr	Position	REF	ALT	MA	MAF	βMA	SE(βMA)	-log10(p)	Variant impact (VEP software)	Gene name
Protein kg (LA3)	rs449068014	1	73492447	C	T	T	0.11	-16.8	3	6.96405	MODIFIER,intergenic_variant
Protein kg (LA3)	rs208662921	1	73505529	C	T	T	0.15	-2.3	8.6	7.01396	MODIFIER,intergenic_variant
Protein kg (LA3)	rs482639239	1	73508540	TGTGA	T	T	0.15	-2.4	8.6	7.1145	MODIFIER,intergenic_variant
Protein kg (LA3)	rs522075454	1	73509951	G	T	T	0.11	-16.8	3	6.96405	MODIFIER,intergenic_variant
Protein kg (LA3)	rs464039225	1	73509952	A	T	T	0.11	-16.8	3	6.96405	MODIFIER,intergenic_variant
Protein kg (LA3)	rs719683739	1	75045795	G	GA	GA	0.1	-17.7	3.1	7.31923	MODIFIER,intron_variant,upstream_gene_variant	FGF12
Protein kg (LA3)	rs477692209	1	75104239	T	C	C	0.1	-17.6	3.1	7.13522	MODIFIER,intron_variant	FGF12
Protein kg (LA3)	rs715933205	1	75105746	C	T	T	0.1	-18.5	3.1	7.82923	MODIFIER,intron_variant	FGF12
Protein kg (LA3)	rs722475749	1	75151326	G	T	T	0.1	-17.8	3.1	7.34025	MODIFIER,intron_variant	FGF12
Protein kg (LA3)	rs379781684	1	75187853	C	A	C	0.15	-16.8	2.7	7.95713	MODIFIER,intron_variant	FGF12
Fat kg (LA3)	rs379781684	1	75187853	C	A	C	0.15	-19.4	3.4	7.02684	MODIFIER,intron_variant	FGF12
Milk kg (LA3)	rs379781684	1	75187853	C	A	C	0.15	-458	82	6.90753	MODIFIER,intron_variant	FGF12
Protein kg (LA3)	rs110660844	1	75189659	G	A	G	0.15	-16.8	2.7	7.88781	MODIFIER,intron_variant	FGF12
Fat kg (LA3)	rs110660844	1	75189659	G	A	G	0.15	-19.5	3.4	6.96423	MODIFIER,intron_variant	FGF12
Milk kg (LA3)	rs110660844	1	75189659	G	A	G	0.15	-459	81	6.88435	MODIFIER,intron_variant	FGF12
Protein kg (LA3)	rs717543228	1	75222744	C	A	A	0.1	-17.8	3.1	7.34025	MODIFIER,intron_variant	FGF12
Protein kg (LA3)	rs524287176	1	75278207	T	A	A	0.1	-17.5	3.1	7.09669	MODIFIER,intron_variant	FGF12
Protein kg (LA3)	rs457679476	1	75300710	A	G	G	0.1	-17.5	3.1	7.09669	MODIFIER,intergenic_variant
Protein kg (LA3)	rs715861985	1	75384117	G	A	A	0.1	-17.6	3.1	7.0787	MODIFIER,intergenic_variant
Protein kg (LA3)	rs445726237	1	75397280	A	T	T	0.1	-17.1	3.1	6.92044	MODIFIER,intergenic_variant
Protein kg (LA3)	rs384365018	1	83066360	C	A	A	0.17	-15.8	7.6	7.3243	MODIFIER,intron_variant	HTR3C
Milk kg (LA3)	rs384365018	1	83066360	C	A	A	0.17	-505	226	7.13962	MODIFIER,intron_variant	HTR3C
Protein kg (LA3)	rs385043393	1	83069525	C	T	T	0.17	-16.1	7.6	6.87681	MODERATE,missense_variant	HTR3C
Protein kg (LA3)	rs381063407	1	83103963	G	A	A	0.17	-15.7	7.6	7.51576	MODIFIER,downstream_gene_variant	ENSBTAG00000039011
Milk kg (LA3)	rs381063407	1	83103963	G	A	A	0.17	-505	226	7.15836	MODIFIER,downstream_gene_variant	ENSBTAG00000039011
Protein kg (LA3)	rs384813129	1	83110356	A	G	G	0.18	-16.2	7.5	7.26739	MODIFIER,intron_variant	ENSBTAG00000039011
Milk kg (LA3)	rs384813129	1	83110356	A	G	G	0.18	-532	222	7.26561	MODIFIER,intron_variant	ENSBTAG00000039011
Protein kg (LA3)	rs382013275	1	83113350	T	A	A	0.17	-15.5	7.6	7.81614	MODIFIER,upstream_gene_variant	ENSBTAG00000039011
Milk kg (LA3)	rs382013275	1	83113350	T	A	A	0.17	-498	225	7.60971	MODIFIER,upstream_gene_variant	ENSBTAG00000039011
Milk kg (LA3)	rs209578598	1	83272783	A	G	A	0.36	-349	77	7.8154	MODIFIER,intron_variant	PARL
Protein kg (LA3)	rs209578598	1	83272783	A	G	A	0.36	-11.1	2.6	7.44242	MODIFIER,intron_variant	PARL
Milk kg (LA3)	rs110973165	1	83334688	G	A	G	0.36	-355	77	7.61156	MODIFIER,intron_variant	YEATS2
Protein kg (LA3)	rs110973165	1	83334688	G	A	G	0.36	-11.5	2.6	7.41125	MODIFIER,intron_variant	YEATS2
Protein kg (LA3)	rs208970244	1	84622022	T	G	G	0.27	-14	4.5	7.39303	MODIFIER,intergenic_variant
Protein kg (LA3)	rs209653791	1	84625698	T	C	C	0.27	-14	4.5	7.49961	MODIFIER,intergenic_variant
Protein kg (LA3)	rs385423654	1	84628024	A	AT	AT	0.27	-13.5	4.5	7.47411	MODIFIER,intergenic_variant
Protein kg (LA3)	rs209183465	1	85201601	G	A	A	0.31	-18.9	4.1	6.85582	MODIFIER,intergenic_variant
Protein kg (LA3)	rs209062730	1	85262033	C	A	A	0.21	-17.3	5.9	7.64777	MODIFIER,intergenic_variant
Protein % (LA2)	rs381770063	3	11579114	A	T	T	0.05	-0.092	0.014	6.9392	MODIFIER,downstream_gene_variant	OR10T2
Protein % (LA2)	rs381029883	3	11579213	G	A	A	0.05	-0.092	0.014	6.9392	MODIFIER,downstream_gene_variant	OR10T2
Protein % (LA2)	rs385374473	3	11580021	A	C	C	0.05	-0.093	0.014	7.06927	MODIFIER,downstream_gene_variant	OR10T2
Protein % (LA2)	rs384704191	3	11580667	T	C	C	0.05	-0.092	0.014	6.9392	MODIFIER,downstream_gene_variant	OR10T2
Protein % (LA2)	rs381498137	3	11589417	G	A	A	0.05	-0.091	0.014	6.85448	MODIFIER,intergenic_variant
Protein % (LA2)	rs384638297	3	11589531	T	G	G	0.05	-0.094	0.014	6.96131	MODIFIER,intergenic_variant
Protein % (LA2)	rs724017451	3	11589687	A	G	G	0.05	-0.091	0.014	6.82988	MODIFIER,intergenic_variant
Protein % (LA2)	rs876040025	3	11592760	A	C	C	0.05	-0.098	0.015	7.34405	MODIFIER,intergenic_variant
Protein % (LA2)	rs876493859	3	11592938	C	T	T	0.05	-0.091	0.014	6.85448	MODIFIER,intergenic_variant
Protein % (LA2)	rs385310090	3	11593523	A	T	T	0.05	-0.091	0.014	6.85448	MODIFIER,intergenic_variant
Protein % (LA2)	rs385155778	3	11593777	A	G	G	0.05	-0.092	0.014	6.9392	MODIFIER,intergenic_variant
Protein % (LA2)	rs797732607	3	11594009	TA	T	T	0.06	-0.092	0.014	7.13336	MODIFIER,intergenic_variant
Protein % (LA2)	rs384476904	3	11594176	C	G	G	0.05	-0.092	0.014	6.9392	MODIFIER,intergenic_variant
Protein % (LA2)	rs380496229	3	11596768	A	G	G	0.05	-0.092	0.014	6.9392	MODIFIER,intergenic_variant
Protein % (LA2)	rs378092951	3	11597944	T	C	C	0.05	-0.092	0.014	6.9392	MODIFIER,intergenic_variant
Protein % (LA2)	rs381570687	3	11597990	G	T	T	0.05	-0.092	0.014	6.9392	MODIFIER,intergenic_variant
Protein % (LA2)	rs383665418	3	11598083	T	G	G	0.05	-0.091	0.014	6.8112	MODIFIER,intergenic_variant
Protein % (LA2)	rs384502511	3	11599947	C	A	A	0.05	-0.092	0.014	6.9392	MODIFIER,intergenic_variant
Protein % (LA2)	rs384639128	3	11600008	C	T	T	0.05	-0.092	0.014	6.9392	MODIFIER,intergenic_variant
Protein % (LA2)	rs378347132	3	11604188	G	C	C	0.05	-0.092	0.014	6.9392	MODIFIER,downstream_gene_variant	CD1E
Protein % (LA2)	rs385644321	3	11604708	G	C	C	0.05	-0.092	0.014	6.9392	MODIFIER,downstream_gene_variant	CD1E
Protein % (LA2)	rs380051967	3	11604710	C	A	A	0.05	-0.092	0.014	6.9392	MODIFIER,downstream_gene_variant	CD1E
Protein % (LA2)	rs383242133	3	11604714	GT	G	G	0.05	-0.092	0.014	6.9392	MODIFIER,downstream_gene_variant	CD1E
Protein % (LA2)	rs378017876	3	11605365	A	G	G	0.05	-0.091	0.014	6.85448	MODIFIER,downstream_gene_variant	CD1E
Protein % (LA2)	rs379964306	3	11611524	C	T	T	0.05	-0.092	0.014	6.9392	MODIFIER,upstream_gene_variant	CD1E
Protein % (LA2)	rs381959674	3	11618127	A	C	C	0.05	-0.091	0.014	6.85448	MODIFIER,intergenic_variant
Protein % (LA2)	rs385824215	3	11618623	A	G	G	0.05	-0.091	0.014	6.85448	MODIFIER,intergenic_variant
Protein % (LA2)	rs385164021	3	11620067	G	A	A	0.05	-0.091	0.014	6.85448	MODIFIER,intergenic_variant
Protein % (LA2)	rs382685370	3	11620192	C	T	T	0.05	-0.091	0.014	6.85448	MODIFIER,intergenic_variant
Protein % (LA2)	rs383945466	3	11620391	C	T	T	0.05	-0.092	0.014	6.98351	MODIFIER,intergenic_variant
Protein % (LA2)	rs379045002	3	11621004	C	A	A	0.05	-0.091	0.014	6.85448	MODIFIER,intergenic_variant
Protein % (LA2)	rs385512521	3	11621296	T	C	C	0.05	-0.091	0.014	6.85448	MODIFIER,intergenic_variant
Protein % (LA2)	rs379189971	3	11622592	A	G	G	0.05	-0.091	0.014	6.85448	MODIFIER,intergenic_variant
Protein % (LA2)	rs384446337	3	11622705	G	A	A	0.05	-0.091	0.014	6.85448	MODIFIER,intergenic_variant
Protein % (LA2)	rs383091482	3	11622739	G	A	A	0.05	-0.091	0.014	6.85448	MODIFIER,intergenic_variant
Protein % (LA2)	rs379985187	3	11623893	T	A	A	0.05	-0.091	0.014	6.85448	MODIFIER,intergenic_variant
Protein % (LA2)	rs385787999	3	11624383	G	C	C	0.05	-0.091	0.014	6.85448	MODIFIER,intergenic_variant
Protein % (LA2)	rs378356330	3	11624531	A	T	T	0.05	-0.091	0.014	6.85448	MODIFIER,intergenic_variant
Protein % (LA2)	rs137391753	3	11630952	G	A	A	0.05	-0.092	0.014	6.98351	MODIFIER,downstream_gene_variant	ENSBTAG00000038366
Protein % (LA3)	rs109598286	3	13915389	T	C	T	0.18	-0.067	0.012	7.00683	MODIFIER,intron_variant	ARHGEF11
Protein % (LA3)	rs41586419	3	13915868	T	C	T	0.18	-0.067	0.012	6.80727	MODIFIER,intron_variant	ARHGEF11
Protein % (LA3)	rs41586418	3	13915936	G	A	G	0.18	-0.068	0.012	7.18042	MODIFIER,intron_variant	ARHGEF11
Protein % (LA3)	rs41586417	3	13916041	G	A	G	0.18	-0.067	0.012	6.99489	MODIFIER,intron_variant	ARHGEF11
Protein % (LA3)	rs207856843	3	13916506	G	A	G	0.18	-0.068	0.012	6.887	MODIFIER,intron_variant	ARHGEF11
Protein % (LA3)	rs211246589	3	13918109	A	G	A	0.18	-0.067	0.012	6.80727	MODERATE,missense_variant	ARHGEF11
Protein % (LA3)	rs207836059	3	13918336	C	A	C	0.18	-0.067	0.012	7.07964	MODIFIER,intron_variant	ARHGEF11
Protein % (LA3)	rs133403524	3	13918694	A	G	A	0.18	-0.067	0.012	6.95016	LOW,synonymous_variant	ARHGEF11
Protein % (LA3)	rs109835688	3	13918904	G	A	G	0.18	-0.067	0.012	6.87564	LOW,synonymous_variant	ARHGEF11
Protein % (LA3)	rs133309861	3	13919145	T	C	T	0.19	-0.066	0.012	7.12152	MODIFIER,intron_variant	ARHGEF11
Fat % (LA2)	rs378059047	5	89962105	T	C	C	0.25	-0.157	0.039	7.11335	MODIFIER,intergenic_variant
Fat % (LA2)	rs110911055	5	89971922	C	T	T	0.47	0.081	0.023	6.89216	MODIFIER,intergenic_variant
Fat % (LA2)	rs110204352	5	90305068	C	T	T	0.22	-0.185	0.042	7.57372	MODIFIER,intergenic_variant
Fat % (LA2)	rs378596322	5	90329058	C	T	T	0.22	-0.185	0.042	7.65222	MODIFIER,intergenic_variant
Fat % (LA2)	rs110532866	5	90330992	G	A	A	0.18	-0.23	0.05	6.80188	MODIFIER,intergenic_variant
Fat % (LA2)	rs134600815	5	90378420	C	T	T	0.31	-0.19	0.032	7.25779	MODIFIER,intergenic_variant
Fat % (LA2)	rs136997665	5	90378797	C	G	G	0.29	-0.207	0.033	8.99071	MODIFIER,intergenic_variant
Fat % (LA2)	rs134112274	5	90393257	A	G	G	0.47	-0.123	0.023	8.53325	MODIFIER,intergenic_variant
Fat % (LAm)	rs134112274	5	90393257	A	G	G	0.47	-0.094	0.024	6.9359	MODIFIER,intergenic_variant
Fat % (LA2)	rs109010978	5	90394421	C	G	G	0.41	-0.099	0.025	7.35423	MODIFIER,intergenic_variant
Fat % (LA2)	rs135422783	5	90402545	C	T	T	0.41	-0.101	0.025	7.05612	MODIFIER,intergenic_variant
Fat % (LA3)	rs135422783	5	90402545	C	T	T	0.41	-0.084	0.028	6.81769	MODIFIER,intergenic_variant
Fat % (LA2)	rs133043546	5	90403496	TA	T	T	0.41	-0.1	0.025	7.32471	MODIFIER,intergenic_variant
Fat % (LA3)	rs133043546	5	90403496	TA	T	T	0.41	-0.09	0.028	6.90953	MODIFIER,intergenic_variant
Fat % (LA2)	rs132655104	5	90405798	G	A	A	0.41	-0.098	0.025	7.20739	MODIFIER,intergenic_variant
Fat % (LA2)	rs135100270	5	90405876	GAA	G	G	0.47	-0.124	0.023	8.64976	MODIFIER,intergenic_variant
Fat % (LAm)	rs135100270	5	90405876	GAA	G	G	0.47	-0.098	0.024	7.0172	MODIFIER,intergenic_variant
Fat % (LA2)	rs135755022	5	90405950	A	G	G	0.47	-0.123	0.023	8.74328	MODIFIER,intergenic_variant
Fat % (LAm)	rs135755022	5	90405950	A	G	G	0.47	-0.098	0.024	7.03981	MODIFIER,intergenic_variant
Fat % (LA2)	rs136780164	5	90406009	G	A	A	0.41	-0.101	0.025	7.25616	MODIFIER,intergenic_variant
Fat % (LA2)	rs134606936	5	90406099	G	T	T	0.44	-0.141	0.023	10.3047	MODIFIER,intergenic_variant
Fat % (LAm)	rs134606936	5	90406099	G	T	T	0.44	-0.113	0.024	7.77768	MODIFIER,intergenic_variant
Fat % (LA1)	rs134606936	5	90406099	G	T	T	0.44	-0.105	0.019	7.263	MODIFIER,intergenic_variant
Fat % (LA3)	rs134606936	5	90406099	G	T	T	0.44	-0.092	0.026	6.99943	MODIFIER,intergenic_variant
Fat % (LA2)	rs383127896	5	90406238	G	A	A	0.47	-0.125	0.023	8.22747	MODIFIER,intergenic_variant
Fat % (LA2)	rs377848765	5	90406298	C	T	T	0.47	-0.124	0.023	8.57841	MODIFIER,intergenic_variant
Fat % (LAm)	rs377848765	5	90406298	C	T	T	0.47	-0.098	0.024	6.86568	MODIFIER,intergenic_variant
Fat % (LA2)	rs381205449	5	90406341	G	A	A	0.47	-0.124	0.023	8.60892	MODIFIER,intergenic_variant
Fat % (LAm)	rs381205449	5	90406341	G	A	A	0.47	-0.098	0.024	6.84166	MODIFIER,intergenic_variant
Fat % (LA2)	rs134293508	5	90406452	TAA	T	T	0.47	-0.124	0.023	8.51695	MODIFIER,intergenic_variant
Fat % (LAm)	rs134293508	5	90406452	TAA	T	T	0.47	-0.098	0.024	6.86568	MODIFIER,intergenic_variant
Fat % (LA2)	rs111005863	5	90406604	C	T	T	0.47	-0.124	0.023	8.58331	MODIFIER,intergenic_variant
Fat % (LAm)	rs111005863	5	90406604	C	T	T	0.47	-0.098	0.024	6.89527	MODIFIER,intergenic_variant
Fat % (LA2)	rs109310287	5	90406612	C	T	T	0.47	-0.124	0.023	8.58331	MODIFIER,intergenic_variant
Fat % (LAm)	rs109310287	5	90406612	C	T	T	0.47	-0.098	0.024	6.89527	MODIFIER,intergenic_variant
Fat % (LA2)	rs109127713	5	90406694	A	G	G	0.47	-0.123	0.023	8.67573	MODIFIER,intergenic_variant
Fat % (LAm)	rs109127713	5	90406694	A	G	G	0.47	-0.098	0.024	6.99079	MODIFIER,intergenic_variant
Fat % (LA2)	rs135069042	5	90406712	T	A	A	0.47	-0.123	0.023	8.67573	MODIFIER,intergenic_variant
Fat % (LAm)	rs135069042	5	90406712	T	A	A	0.47	-0.098	0.024	6.99079	MODIFIER,intergenic_variant
Fat % (LA2)	rs132638495	5	90406720	T	C	C	0.47	-0.123	0.023	8.67573	MODIFIER,intergenic_variant
Fat % (LAm)	rs132638495	5	90406720	T	C	C	0.47	-0.098	0.024	6.99079	MODIFIER,intergenic_variant
Fat % (LA2)	rs133900588	5	90406721	G	A	A	0.47	-0.123	0.023	8.67573	MODIFIER,intergenic_variant
Fat % (LAm)	rs133900588	5	90406721	G	A	A	0.47	-0.098	0.024	6.99079	MODIFIER,intergenic_variant
Fat % (LA2)	rs110539386	5	90406763	A	G	G	0.47	-0.121	0.023	8.66041	MODIFIER,intergenic_variant
Fat % (LAm)	rs110539386	5	90406763	A	G	G	0.47	-0.093	0.024	7.35083	MODIFIER,intergenic_variant
Fat % (LA2)	rs109954471	5	90406814	A	G	G	0.47	-0.124	0.023	8.60966	MODIFIER,intergenic_variant
Fat % (LA2)	rs110724384	5	90406866	G	C	C	0.47	-0.124	0.023	8.57841	MODIFIER,intergenic_variant
Fat % (LAm)	rs110724384	5	90406866	G	C	C	0.47	-0.098	0.024	6.86568	MODIFIER,intergenic_variant
Fat % (LA2)	rs111002817	5	90406929	G	A	A	0.47	-0.122	0.023	8.42619	MODIFIER,intergenic_variant
Fat % (LAm)	rs111002817	5	90406929	G	A	A	0.47	-0.097	0.024	6.89315	MODIFIER,intergenic_variant
Fat % (LA2)	rs385284875	5	90407028	C	T	T	0.47	-0.124	0.023	8.57841	MODIFIER,intergenic_variant
Fat % (LAm)	rs385284875	5	90407028	C	T	T	0.47	-0.098	0.024	6.86568	MODIFIER,intergenic_variant
Fat % (LA2)	rs208755966	5	90407090	T	A	A	0.46	-0.131	0.023	8.65411	MODIFIER,intergenic_variant
Fat % (LAm)	rs208755966	5	90407090	T	A	A	0.46	-0.109	0.024	7.46766	MODIFIER,intergenic_variant
Fat % (LA3)	rs208755966	5	90407090	T	A	A	0.46	-0.093	0.026	6.89046	MODIFIER,intergenic_variant
Fat % (LA2)	rs210043987	5	90407275	T	C	C	0.47	-0.124	0.023	8.57841	MODIFIER,intergenic_variant
Fat % (LAm)	rs210043987	5	90407275	T	C	C	0.47	-0.098	0.024	6.86568	MODIFIER,intergenic_variant
Fat % (LA2)	rs135218123	5	90407512	T	C	C	0.47	-0.122	0.023	8.57264	MODIFIER,intergenic_variant
Fat % (LAm)	rs135218123	5	90407512	T	C	C	0.47	-0.097	0.024	7.10994	MODIFIER,intergenic_variant
Fat % (LA2)	rs715726748	5	90407592	T	C	C	0.47	-0.127	0.023	8.39198	MODIFIER,intergenic_variant
Fat % (LAm)	rs715726748	5	90407592	T	C	C	0.47	-0.101	0.024	6.89695	MODIFIER,intergenic_variant
Fat % (LA2)	rs378291822	5	90407593	A	AAC	AAC	0.47	-0.127	0.023	8.39198	MODIFIER,intergenic_variant
Fat % (LAm)	rs378291822	5	90407593	A	AAC	AAC	0.47	-0.101	0.024	6.89695	MODIFIER,intergenic_variant
Fat % (LA2)	rs519029910	5	90407594	T	TGGAGA	TGGAGA	0.47	-0.127	0.023	8.39198	MODIFIER,intergenic_variant
Fat % (LAm)	rs519029910	5	90407594	T	TGGAGA	TGGAGA	0.47	-0.101	0.024	6.89695	MODIFIER,intergenic_variant
Fat % (LA2)	rs110374079	5	90407645	C	T	T	0.47	-0.124	0.023	8.55084	MODIFIER,intergenic_variant
Fat % (LAm)	rs110374079	5	90407645	C	T	T	0.47	-0.098	0.024	6.86568	MODIFIER,intergenic_variant
Fat % (LA2)	rs135622109	5	90407730	C	T	T	0.46	-0.121	0.023	7.75899	MODIFIER,intergenic_variant
Fat % (LA2)	rs133300813	5	90407757	T	C	C	0.46	-0.119	0.023	7.85253	MODIFIER,intergenic_variant
Fat % (LA2)	rs109377625	5	90408394	T	C	C	0.47	-0.118	0.023	8.5361	MODIFIER,intergenic_variant
Fat % (LA2)	rs134598722	5	90408550	C	G	G	0.47	-0.124	0.023	8.50186	MODIFIER,intergenic_variant
Fat % (LA2)	rs110556804	5	90408724	A	G	G	0.47	-0.123	0.023	8.53911	MODIFIER,intergenic_variant
Fat % (LAm)	rs110556804	5	90408724	A	G	G	0.47	-0.095	0.024	6.83249	MODIFIER,intergenic_variant
Fat % (LA2)	rs109299505	5	90408777	G	A	A	0.47	-0.124	0.023	8.57841	MODIFIER,intergenic_variant
Fat % (LAm)	rs109299505	5	90408777	G	A	A	0.47	-0.098	0.024	6.86568	MODIFIER,intergenic_variant
Fat % (LA2)	rs109839876	5	90409073	T	C	C	0.47	-0.124	0.023	8.57841	MODIFIER,intergenic_variant
Fat % (LAm)	rs109839876	5	90409073	T	C	C	0.47	-0.098	0.024	6.86568	MODIFIER,intergenic_variant
Fat % (LA2)	rs135303693	5	90409080	G	A	A	0.47	-0.124	0.023	8.57841	MODIFIER,intergenic_variant
Fat % (LAm)	rs135303693	5	90409080	G	A	A	0.47	-0.098	0.024	6.86568	MODIFIER,intergenic_variant
Fat % (LA2)	rs136108968	5	90409387	A	C	C	0.47	-0.124	0.023	8.44705	MODIFIER,intergenic_variant
Fat % (LA2)	rs110990321	5	90409538	C	T	T	0.47	-0.124	0.023	8.667	MODIFIER,intergenic_variant
Fat % (LAm)	rs110990321	5	90409538	C	T	T	0.47	-0.098	0.024	6.86568	MODIFIER,intergenic_variant
Fat % (LA2)	rs110783761	5	90409719	A	C	C	0.47	-0.124	0.023	8.57841	MODIFIER,intergenic_variant
Fat % (LAm)	rs110783761	5	90409719	A	C	C	0.47	-0.098	0.024	6.86568	MODIFIER,intergenic_variant
Fat % (LA2)	rs137613963	5	90409851	A	AGT	AGT	0.47	-0.126	0.023	8.7753	MODIFIER,intergenic_variant
Fat % (LAm)	rs137613963	5	90409851	A	AGT	AGT	0.47	-0.103	0.024	7.23856	MODIFIER,intergenic_variant
Fat % (LA2)	rs135432480	5	90410350	CAA	C	C	0.47	-0.124	0.023	8.37684	MODIFIER,intergenic_variant
Fat % (LA2)	rs134452791	5	90411108	G	A	A	0.41	-0.1	0.025	7.23844	MODIFIER,intergenic_variant
Fat % (LA2)	rs209826241	5	90517631	T	C	T	0.43	-0.085	0.02	7.75346	MODIFIER,intron_variant	AEBP2
Fat % (LA2)	rs208786533	5	90858392	C	T	T	0.17	-0.228	0.054	7.31204	MODIFIER,intron_variant	PLEKHA5
Fat % (LA3)	rs208786533	5	90858392	C	T	T	0.17	-0.198	0.071	6.88294	MODIFIER,intron_variant	PLEKHA5
Fat % (LA2)	rs445744309	5	90870674	GGAA	G	G	0.17	-0.253	0.056	7.89165	MODIFIER,intergenic_variant
Fat % (LA3)	rs445744309	5	90870674	GGAA	G	G	0.17	-0.253	0.074	7.57382	MODIFIER,intergenic_variant
Fat % (LA2)	rs207961878	5	92488288	A	C	C	0.14	-0.272	0.072	6.88347	MODIFIER,intergenic_variant
Fat % (LA2)	rs208635863	5	92491304	G	A	A	0.14	-0.272	0.072	6.81338	MODIFIER,intergenic_variant
Fat % (LA2)	rs136729399	5	92675892	G	C	G	0.14	-0.104	0.023	7.27012	MODIFIER,intergenic_variant
Fat % (LA2)	rs134731399	5	93300498	T	C	C	0.16	-0.247	0.07	7.329	MODIFIER,intron_variant	LMO3
Fat % (LA2)	rs209358095	5	93300598	C	A	A	0.16	-0.248	0.07	7.33983	MODIFIER,intron_variant	LMO3
Fat % (LA2)	rs210610888	5	93300791	T	C	C	0.16	-0.248	0.07	7.33983	MODIFIER,intron_variant	LMO3
Fat % (LA1)	rs110327556	5	93300848	A	C	A	0.39	-0.059	0.016	6.87585	MODIFIER,intron_variant	LMO3
Fat % (LA2)	rs208527747	5	93300855	C	A	A	0.16	-0.248	0.07	7.33983	MODIFIER,intron_variant	LMO3
Fat % (LA2)	rs211600098	5	93301106	A	C	C	0.16	-0.248	0.07	7.33983	MODIFIER,intron_variant	LMO3
Fat % (LA2)	rs211188930	5	93301117	C	T	T	0.16	-0.248	0.07	7.33983	MODIFIER,intron_variant	LMO3
Fat % (LA2)	rs446824974	5	93301197	TGAG	T	T	0.16	-0.248	0.07	7.33983	MODIFIER,intron_variant	LMO3
Fat % (LA2)	rs209972066	5	93301217	T	C	C	0.16	-0.248	0.07	7.33983	MODIFIER,intron_variant	LMO3
Fat % (LA2)	rs211225727	5	93301289	C	T	T	0.16	-0.248	0.07	7.21354	MODIFIER,intron_variant	LMO3
Fat % (LA2)	rs209992871	5	93301400	C	G	G	0.16	-0.261	0.068	7.19397	MODIFIER,intron_variant	LMO3
Fat % (LA2)	rs210128670	5	93303116	G	A	A	0.16	-0.245	0.068	7.365	MODIFIER,intron_variant	LMO3
Fat % (LA1)	rs110432816	5	93303882	A	G	A	0.4	-0.058	0.016	6.87885	MODIFIER,intron_variant	LMO3
Fat % (LA1)	rs110427251	5	93304001	A	T	A	0.4	-0.059	0.016	6.82244	MODIFIER,intron_variant	LMO3
Fat % (LA1)	rs110352202	5	93305699	A	G	A	0.4	-0.06	0.016	6.96243	MODIFIER,intron_variant	LMO3
Fat % (LA1)	rs384863237	5	93308154	C	T	C	0.4	-0.06	0.016	7.07063	MODIFIER,intron_variant	LMO3
Fat % (LA2)	rs207605528	5	93310117	A	G	G	0.16	-0.248	0.07	7.25319	MODIFIER,intron_variant	LMO3
Fat % (LA1)	rs110787081	5	93311100	C	T	C	0.39	-0.057	0.016	7.00529	MODIFIER,intron_variant	LMO3
Fat % (LA2)	rs210586906	5	93315086	G	A	A	0.16	-0.245	0.067	7.43441	MODIFIER,intron_variant	LMO3
Fat % (LA2)	rs207943493	5	93320657	A	G	G	0.16	-0.248	0.07	7.22316	MODIFIER,intron_variant	LMO3
Fat % (LA1)	rs109041635	5	93337092	C	T	C	0.31	-0.078	0.016	8.56785	MODIFIER,intergenic_variant
Fat % (LA2)	rs109041635	5	93337092	C	T	C	0.31	-0.089	0.02	7.46444	MODIFIER,intergenic_variant
Fat % (LA1)	rs380869450	5	93485173	A	C	C	0.15	-0.11	0.054	10.0102	MODIFIER,intergenic_variant
Fat % (LA2)	rs380869450	5	93485173	A	C	C	0.15	-0.287	0.072	8.58549	MODIFIER,intergenic_variant
Fat % (LA1)	rs380110548	5	93485980	T	G	G	0.15	-0.11	0.054	10.0102	MODIFIER,intergenic_variant
Fat % (LA2)	rs380110548	5	93485980	T	G	G	0.15	-0.287	0.072	8.58549	MODIFIER,intergenic_variant
Protein % (LA3)	rs132686282	5	93491517	T	C	T	0.43	0.057	0.012	7.12562	MODIFIER,intergenic_variant
Fat % (LA1)	rs211441291	5	93491614	C	T	T	0.19	-0.116	0.046	7.81693	MODIFIER,intergenic_variant
Fat % (LA2)	rs211441291	5	93491614	C	T	T	0.19	-0.205	0.062	6.80025	MODIFIER,intergenic_variant
Protein % (LA3)	rs135161637	5	93492530	A	C	A	0.43	0.059	0.012	7.71759	MODIFIER,downstream_gene_variant	MGST1
Protein % (LA3)	rs211339757	5	93495289	C	T	C	0.43	0.056	0.012	6.9416	MODIFIER,downstream_gene_variant	MGST1
Fat % (LA1)	rs378827641	5	93496578	TA	T	T	0.14	-0.164	0.06	8.78398	MODIFIER,downstream_gene_variant	MGST1
Fat % (LA2)	rs378827641	5	93496578	TA	T	T	0.14	-0.262	0.08	7.78411	MODIFIER,downstream_gene_variant	MGST1
Fat % (LA1)	rs210997580	5	93497946	C	T	T	0.18	-0.112	0.046	7.0251	MODIFIER,intron_variant	MGST1
Fat % (LA1)	rs378618208	5	93501854	T	A	A	0.16	-0.099	0.051	10.4624	MODIFIER,intron_variant	MGST1
Fat % (LA2)	rs378618208	5	93501854	T	A	A	0.16	-0.249	0.066	8.57379	MODIFIER,intron_variant	MGST1
Fat % (LA1)	rs210267775	5	93505779	G	A	A	0.16	-0.118	0.051	9.79127	MODIFIER,intron_variant	MGST1
Fat % (LA2)	rs210267775	5	93505779	G	A	A	0.16	-0.278	0.068	8.45337	MODIFIER,intron_variant	MGST1
Protein % (LA3)	rs41595609	5	93506720	T	C	T	0.37	0.054	0.012	6.87992	MODIFIER,intron_variant	MGST1
Fat % (LA1)	rs209119204	5	93507153	C	A	A	0.15	-0.117	0.051	9.99034	MODIFIER,intron_variant	MGST1
Fat % (LA2)	rs209119204	5	93507153	C	A	A	0.15	-0.277	0.068	8.71955	MODIFIER,intron_variant	MGST1
Fat % (LA1)	rs209559891	5	93510916	C	G	G	0.17	-0.111	0.048	9.40501	MODIFIER,intron_variant	MGST1
Fat % (LA2)	rs209559891	5	93510916	C	G	G	0.17	-0.217	0.062	8.18719	MODIFIER,intron_variant	MGST1
Fat % (LA1)	rs207532295	5	93511207	T	C	C	0.17	-0.111	0.048	9.36352	MODIFIER,intron_variant	MGST1
Fat % (LA2)	rs207532295	5	93511207	T	C	C	0.17	-0.218	0.062	8.05298	MODIFIER,intron_variant	MGST1
Fat % (LA1)	rs211277328	5	93511436	C	T	T	0.17	-0.111	0.048	9.22683	MODIFIER,intron_variant	MGST1
Fat % (LA2)	rs211277328	5	93511436	C	T	T	0.17	-0.219	0.062	7.82841	MODIFIER,intron_variant	MGST1
Fat % (LA1)	rs209529401	5	93511565	T	G	G	0.17	-0.111	0.048	9.1986	MODIFIER,intron_variant	MGST1
Fat % (LA2)	rs209529401	5	93511565	T	G	G	0.17	-0.218	0.062	7.96307	MODIFIER,intron_variant	MGST1
Fat % (LA1)	rs451528545	5	93512276	AATAAAT	A	A	0.14	-0.144	0.058	9.2818	MODIFIER,intron_variant	MGST1
Fat % (LA2)	rs451528545	5	93512276	AATAAAT	A	A	0.14	-0.217	0.075	7.49145	MODIFIER,intron_variant	MGST1
Fat % (LA1)	rs209203767	5	93512449	T	C	C	0.15	-0.12	0.052	9.97464	LOW,synonymous_variant	MGST1
Fat % (LA2)	rs209203767	5	93512449	T	C	C	0.15	-0.252	0.068	8.4587	LOW,synonymous_variant	MGST1
Fat % (LA1)	rs209967352	5	93512489	A	T	T	0.15	-0.12	0.052	9.97464	MODIFIER,intron_variant	MGST1
Fat % (LA2)	rs209967352	5	93512489	A	T	T	0.15	-0.252	0.068	8.4587	MODIFIER,intron_variant	MGST1
Fat % (LA1)	rs207632307	5	93512522	T	C	C	0.15	-0.121	0.052	9.85766	MODIFIER,intron_variant	MGST1
Fat % (LA2)	rs207632307	5	93512522	T	C	C	0.15	-0.253	0.068	8.2592	MODIFIER,intron_variant	MGST1
Fat % (LA1)	rs210310537	5	93512526	A	C	C	0.15	-0.121	0.052	9.85766	MODIFIER,intron_variant	MGST1
Fat % (LA2)	rs210310537	5	93512526	A	C	C	0.15	-0.253	0.068	8.2592	MODIFIER,intron_variant	MGST1
Fat % (LA1)	-	5	93512574	G	A	A	0.17	-0.111	0.048	9.19641	MODIFIER,intron_variant	MGST1
Fat % (LA2)	-	5	93512574	G	A	A	0.17	-0.218	0.062	7.97045	MODIFIER,intron_variant	MGST1
Fat % (LA1)	-	5	93512633	A	AT	AT	0.16	-0.113	0.047	8.97045	MODIFIER,intron_variant	MGST1
Fat % (LA2)	-	5	93512633	A	AT	AT	0.16	-0.219	0.062	7.58022	MODIFIER,intron_variant	MGST1
Fat % (LA1)	-	5	93512760	C	CT	CT	0.15	-0.119	0.052	10.2644	MODIFIER,intron_variant	MGST1
Fat % (LA2)	-	5	93512760	C	CT	CT	0.15	-0.253	0.068	8.29057	MODIFIER,intron_variant	MGST1
Fat % (LA1)	-	5	93512771	A	T	T	0.15	-0.119	0.052	10.3254	MODIFIER,intron_variant	MGST1
Fat % (LA2)	-	5	93512771	A	T	T	0.15	-0.253	0.068	8.29057	MODIFIER,intron_variant	MGST1
Protein % (LA3)	-	5	93512932	C	G	G	0.48	-0.042	0.013	7.12223	MODIFIER,intron_variant	MGST1
Protein % (LA3)	-	5	93512939	C	T	T	0.48	-0.042	0.013	6.94936	MODIFIER,intron_variant	MGST1
Protein % (LA3)	-	5	93512940	A	G	G	0.48	-0.042	0.013	6.94936	MODIFIER,intron_variant	MGST1
Protein % (LA3)	-	5	93513002	G	A	A	0.48	-0.042	0.013	7.24192	MODIFIER,intron_variant	MGST1
Protein % (LA3)	-	5	93513053	A	T	T	0.48	-0.04	0.013	6.83117	MODIFIER,intron_variant	MGST1
Fat % (LA1)	rs208300663	5	93513796	G	T	T	0.16	-0.107	0.051	9.89889	MODIFIER,intron_variant	MGST1
Fat % (LA2)	rs208300663	5	93513796	G	T	T	0.16	-0.226	0.066	8.32662	MODIFIER,intron_variant	MGST1
Fat % (LA1)	rs211469563	5	93513927	C	G	G	0.16	-0.112	0.051	9.90492	MODIFIER,intron_variant	MGST1
Fat % (LA2)	rs211469563	5	93513927	C	G	G	0.16	-0.235	0.066	8.29442	MODIFIER,intron_variant	MGST1
Fat % (LA1)	rs209881765	5	93513952	G	C	C	0.17	-0.12	0.045	11.1071	MODIFIER,intron_variant	MGST1
Fat % (LA2)	rs209881765	5	93513952	G	C	C	0.17	-0.193	0.059	9.04919	MODIFIER,intron_variant	MGST1
Protein % (LA3)	rs208750865	5	93513982	T	C	C	0.5	-0.044	0.013	7.36957	MODIFIER,intron_variant	MGST1
Protein % (LA3)	rs210744452	5	93514027	G	T	G	0.45	0.05	0.012	6.83949	MODIFIER,intron_variant	MGST1
Fat % (LA1)	rs208259501	5	93514175	C	T	T	0.19	-0.142	0.041	8.4855	MODIFIER,intron_variant	MGST1
Fat % (LA1)	rs209763238	5	93514195	A	G	G	0.15	-0.121	0.052	9.88622	MODIFIER,intron_variant	MGST1
Fat % (LA2)	rs209763238	5	93514195	A	G	G	0.15	-0.254	0.068	8.18126	MODIFIER,intron_variant	MGST1
Fat % (LA1)	rs798757320	5	93514509	TTTCGGAAAAAGCTCCAAGTCTGCAC	T	T	0.16	-0.122	0.048	9.36409	MODIFIER,intron_variant	MGST1
Fat % (LA2)	rs798757320	5	93514509	TTTCGGAAAAAGCTCCAAGTCTGCAC	T	T	0.16	-0.249	0.062	7.57275	MODIFIER,intron_variant	MGST1
Fat % (LA1)	rs210886822	5	93514562	C	G	G	0.19	-0.125	0.04	9.84819	MODIFIER,intron_variant	MGST1
Fat % (LA2)	rs210886822	5	93514562	C	G	G	0.19	-0.191	0.051	7.95687	MODIFIER,intron_variant	MGST1
Fat % (LA2)	rs109422971	5	93515177	A	G	G	0.29	-0.16	0.034	6.9766	MODIFIER,intron_variant	MGST1
Fat % (LA1)	rs384016750	5	93515236	GA	G	G	0.22	-0.152	0.036	10.7234	MODIFIER,intron_variant	MGST1
Fat % (LA2)	rs384016750	5	93515236	GA	G	G	0.22	-0.272	0.044	10.0982	MODIFIER,intron_variant	MGST1
Fat % (LA3)	rs384016750	5	93515236	GA	G	G	0.22	-0.187	0.051	8.21038	MODIFIER,intron_variant	MGST1
Fat % (LA1)	rs455880006	5	93515242	A	C	C	0.16	-0.122	0.048	9.48222	MODIFIER,intron_variant	MGST1
Fat % (LA2)	rs455880006	5	93515242	A	C	C	0.16	-0.248	0.062	8.00498	MODIFIER,intron_variant	MGST1
Fat % (LA1)	rs208197967	5	93515265	C	T	T	0.22	-0.153	0.036	10.2753	MODIFIER,intron_variant	MGST1
Fat % (LA2)	rs208197967	5	93515265	C	T	T	0.22	-0.273	0.044	9.78698	MODIFIER,intron_variant	MGST1
Fat % (LA3)	rs208197967	5	93515265	C	T	T	0.22	-0.187	0.051	8.18319	MODIFIER,intron_variant	MGST1
Fat % (LA1)	rs133149339	5	93515666	T	G	G	0.27	-0.153	0.029	9.56349	MODIFIER,intron_variant	MGST1
Fat % (LA2)	rs133149339	5	93515666	T	G	G	0.27	-0.179	0.036	7.56323	MODIFIER,intron_variant	MGST1
Fat % (LA1)	rs134637616	5	93515983	G	T	T	0.22	-0.154	0.036	10.7513	MODIFIER,intron_variant	MGST1
Fat % (LA2)	rs134637616	5	93515983	G	T	T	0.22	-0.279	0.044	10.004	MODIFIER,intron_variant	MGST1
Fat % (LA3)	rs134637616	5	93515983	G	T	T	0.22	-0.187	0.051	8.17779	MODIFIER,intron_variant	MGST1
Fat % (LA1)	rs211210569	5	93516066	C	T	T	0.23	-0.151	0.033	11.926	MODIFIER,intron_variant	MGST1
Fat % (LA2)	rs211210569	5	93516066	C	T	T	0.23	-0.251	0.041	10.8155	MODIFIER,intron_variant	MGST1
Fat % (LA3)	rs211210569	5	93516066	C	T	T	0.23	-0.196	0.047	8.13839	MODIFIER,intron_variant	MGST1
Fat % (LA1)	rs208248675	5	93516319	A	G	G	0.23	-0.143	0.034	10.6284	MODIFIER,intron_variant	MGST1
Fat % (LA2)	rs208248675	5	93516319	A	G	G	0.23	-0.242	0.042	10.1393	MODIFIER,intron_variant	MGST1
Fat % (LA3)	rs208248675	5	93516319	A	G	G	0.23	-0.159	0.046	7.96904	MODIFIER,intron_variant	MGST1
Fat % (LAm)	rs208248675	5	93516319	A	G	G	0.23	-0.174	0.048	7.11727	MODIFIER,intron_variant	MGST1
Fat % (LA1)	rs208497614	5	93516355	A	T	T	0.26	-0.146	0.031	8.65381	MODIFIER,intron_variant	MGST1
Fat % (LA2)	rs208497614	5	93516355	A	T	T	0.26	-0.202	0.038	8.44894	MODIFIER,intron_variant	MGST1
Fat % (LA1)	rs210451298	5	93516385	T	C	C	0.16	-0.119	0.049	9.23597	MODIFIER,intron_variant	MGST1
Fat % (LA2)	rs210451298	5	93516385	T	C	C	0.16	-0.249	0.062	7.63579	MODIFIER,intron_variant	MGST1
Fat % (LA2)	rs209777471	5	93516582	T	C	C	0.26	-0.186	0.038	8.60817	MODIFIER,intron_variant	MGST1
Fat % (LA1)	rs209777471	5	93516582	T	C	C	0.26	-0.141	0.031	8.23271	MODIFIER,intron_variant	MGST1
Fat % (LA1)	rs382420424	5	93516876	C	G	G	0.26	-0.146	0.031	8.63545	MODIFIER,intron_variant	MGST1
Fat % (LA2)	rs382420424	5	93516876	C	G	G	0.26	-0.201	0.038	8.52992	MODIFIER,intron_variant	MGST1
Fat % (LA1)	rs386079435	5	93516898	A	G	G	0.26	-0.146	0.031	8.63545	MODIFIER,intron_variant	MGST1
Fat % (LA2)	rs386079435	5	93516898	A	G	G	0.26	-0.201	0.038	8.52992	MODIFIER,intron_variant	MGST1
Fat % (LA1)	rs209365932	5	93517232	G	A	A	0.16	-0.122	0.048	9.0312	MODIFIER,intron_variant	MGST1
Fat % (LA2)	rs209365932	5	93517232	G	A	A	0.16	-0.231	0.061	8.18503	MODIFIER,intron_variant	MGST1
Fat % (LA1)	rs210819024	5	93517302	G	A	A	0.16	-0.125	0.049	8.69828	MODIFIER,intron_variant	MGST1
Fat % (LA2)	rs210819024	5	93517302	G	A	A	0.16	-0.224	0.062	7.80681	MODIFIER,intron_variant	MGST1
Fat % (LA1)	rs475880181	5	93517620	T	C	C	0.16	-0.124	0.049	9.201	MODIFIER,intron_variant	MGST1
Fat % (LA2)	rs475880181	5	93517620	T	C	C	0.16	-0.224	0.062	8.17086	MODIFIER,intron_variant	MGST1
Fat % (LA1)	rs442753627	5	93517628	T	C	C	0.16	-0.124	0.049	9.201	MODIFIER,intron_variant	MGST1
Fat % (LA2)	rs442753627	5	93517628	T	C	C	0.16	-0.224	0.062	8.17086	MODIFIER,intron_variant	MGST1
Fat % (LA2)	rs210673543	5	93518089	T	C	C	0.26	-0.198	0.038	8.79485	MODIFIER,intron_variant	MGST1
Fat % (LA1)	rs210673543	5	93518089	T	C	C	0.26	-0.146	0.031	8.13425	MODIFIER,intron_variant	MGST1
Fat % (LA2)	rs208348624	5	93518267	T	G	G	0.26	-0.192	0.038	8.81137	MODIFIER,intron_variant	MGST1
Fat % (LA1)	rs208348624	5	93518267	T	G	G	0.26	-0.146	0.031	8.25533	MODIFIER,intron_variant	MGST1
Fat % (LA2)	rs209282057	5	93518317	A	T	T	0.26	-0.191	0.038	8.99698	MODIFIER,intron_variant	MGST1
Fat % (LA1)	rs209282057	5	93518317	A	T	T	0.26	-0.145	0.031	8.54779	MODIFIER,intron_variant	MGST1
Fat % (LA1)	rs210690184	5	93518638	T	G	G	0.16	-0.126	0.049	8.90199	MODIFIER,intron_variant	MGST1
Fat % (LA2)	rs210690184	5	93518638	T	G	G	0.16	-0.225	0.062	7.85033	MODIFIER,intron_variant	MGST1
Fat % (LA1)	rs209372883	5	93518685	T	C	C	0.21	-0.148	0.036	9.99201	MODIFIER,intron_variant	MGST1
Fat % (LA2)	rs209372883	5	93518685	T	C	C	0.21	-0.267	0.044	9.92435	MODIFIER,intron_variant	MGST1
Fat % (LA3)	rs209372883	5	93518685	T	C	C	0.21	-0.186	0.051	8.2621	MODIFIER,intron_variant	MGST1
Fat % (LA1)	rs209767326	5	93518872	T	C	C	0.16	-0.126	0.049	8.49458	MODIFIER,intron_variant	MGST1
Fat % (LA2)	rs209767326	5	93518872	T	C	C	0.16	-0.225	0.062	7.65964	MODIFIER,intron_variant	MGST1
Fat % (LA2)	rs210200965	5	93518974	G	C	C	0.26	-0.194	0.039	9.0723	MODIFIER,intron_variant	MGST1
Fat % (LA1)	rs210200965	5	93518974	G	C	C	0.26	-0.144	0.031	8.30228	MODIFIER,intron_variant	MGST1
Fat % (LA1)	rs208143547	5	93519046	C	G	G	0.24	-0.14	0.034	7.11937	MODIFIER,intron_variant	MGST1
Fat % (LA2)	rs208143547	5	93519046	C	G	G	0.24	-0.189	0.043	6.96804	MODIFIER,intron_variant	MGST1
Fat % (LA1)	rs209305034	5	93519053	C	G	G	0.24	-0.14	0.034	6.97039	MODIFIER,intron_variant	MGST1
Fat % (LA2)	rs209305034	5	93519053	C	G	G	0.24	-0.19	0.043	6.83492	MODIFIER,intron_variant	MGST1
Fat % (LA1)	rs208267692	5	93519132	C	T	T	0.24	-0.14	0.034	7.99207	MODIFIER,intron_variant	MGST1
Fat % (LA2)	rs208267692	5	93519132	C	T	T	0.24	-0.188	0.042	7.45883	MODIFIER,intron_variant	MGST1
Fat % (LA1)	rs209609943	5	93519167	G	A	A	0.16	-0.123	0.049	9.50409	MODIFIER,intron_variant	MGST1
Fat % (LA2)	rs209609943	5	93519167	G	A	A	0.16	-0.222	0.062	8.4546	MODIFIER,intron_variant	MGST1
Fat % (LA1)	rs211428384	5	93519730	T	G	G	0.16	-0.122	0.049	9.57985	MODIFIER,intron_variant	MGST1
Fat % (LA2)	rs211428384	5	93519730	T	G	G	0.16	-0.222	0.062	8.52075	MODIFIER,intron_variant	MGST1
Fat % (LA1)	rs210744919	5	93520138	A	G	G	0.22	-0.151	0.037	9.28739	MODIFIER,intron_variant	MGST1
Fat % (LA2)	rs210744919	5	93520138	A	G	G	0.22	-0.239	0.046	7.72928	MODIFIER,intron_variant	MGST1
Fat % (LA3)	rs210744919	5	93520138	A	G	G	0.22	-0.218	0.056	7.12323	MODIFIER,intron_variant	MGST1
Fat % (LA1)	rs210547819	5	93520306	C	T	T	0.16	-0.122	0.049	9.69681	MODIFIER,intron_variant	MGST1
Fat % (LA2)	rs210547819	5	93520306	C	T	T	0.16	-0.222	0.062	8.4504	MODIFIER,intron_variant	MGST1
Fat % (LA1)	rs210802950	5	93520421	A	G	G	0.16	-0.123	0.049	9.40386	MODIFIER,5_prime_UTR_variant	MGST1
Fat % (LA2)	rs210802950	5	93520421	A	G	G	0.16	-0.223	0.062	8.30886	MODIFIER,5_prime_UTR_variant	MGST1
Fat % (LA1)	rs208843691	5	93520444	C	T	T	0.16	-0.123	0.049	9.40386	MODIFIER,5_prime_UTR_variant	MGST1
Fat % (LA2)	rs208843691	5	93520444	C	T	T	0.16	-0.223	0.062	8.30886	MODIFIER,5_prime_UTR_variant	MGST1
Fat % (LA1)	rs210254783	5	93520539	G	A	A	0.19	-0.122	0.042	8.4362	MODIFIER,5_prime_UTR_variant	MGST1
Fat % (LA1)	rs208014256	5	93520616	G	A	A	0.16	-0.123	0.049	9.23528	MODIFIER,5_prime_UTR_variant	MGST1
Fat % (LA2)	rs208014256	5	93520616	G	A	A	0.16	-0.223	0.062	8.0807	MODIFIER,5_prime_UTR_variant	MGST1
Fat % (LA1)	rs207529525	5	93520821	C	T	T	0.16	-0.134	0.048	9.46938	MODIFIER,5_prime_UTR_variant	MGST1
Fat % (LA2)	rs207529525	5	93520821	C	T	T	0.16	-0.231	0.061	8.37862	MODIFIER,5_prime_UTR_variant	MGST1
Fat % (LA2)	rs209379175	5	93521090	G	C	C	0.19	-0.217	0.057	8.1949	MODIFIER,upstream_gene_variant	MGST1
Fat % (LA1)	rs209379175	5	93521090	G	C	C	0.19	-0.129	0.044	7.60055	MODIFIER,upstream_gene_variant	MGST1
Fat % (LA1)	rs210785202	5	93521263	T	A	A	0.16	-0.124	0.049	9.13441	MODIFIER,upstream_gene_variant	MGST1
Fat % (LA2)	rs210785202	5	93521263	T	A	A	0.16	-0.224	0.062	8.05072	MODIFIER,upstream_gene_variant	MGST1
Fat % (LA1)	rs133918820	5	93521394	T	G	G	0.16	-0.124	0.049	9.6646	MODIFIER,upstream_gene_variant	MGST1
Fat % (LA2)	rs133918820	5	93521394	T	G	G	0.16	-0.241	0.062	7.81622	MODIFIER,upstream_gene_variant	MGST1
Fat % (LA1)	rs475066811	5	93521565	A	G	G	0.16	-0.116	0.049	8.92995	MODIFIER,upstream_gene_variant	MGST1
Fat % (LA2)	rs475066811	5	93521565	A	G	G	0.16	-0.247	0.063	7.11796	MODIFIER,upstream_gene_variant	MGST1
Fat % (LA2)	rs517716611	5	93522293	G	C	C	0.19	-0.216	0.058	7.65307	MODIFIER,upstream_gene_variant	MGST1
Fat % (LA1)	rs517716611	5	93522293	G	C	C	0.19	-0.121	0.044	7.3357	MODIFIER,upstream_gene_variant	MGST1
Fat % (LA2)	rs472837480	5	93522496	G	C	C	0.19	-0.209	0.057	7.88843	MODIFIER,upstream_gene_variant	MGST1
Fat % (LA1)	rs472837480	5	93522496	G	C	C	0.19	-0.123	0.044	7.39796	MODIFIER,upstream_gene_variant	MGST1
Fat % (LA2)	rs209440864	5	93522881	A	G	G	0.19	-0.209	0.057	7.92086	MODIFIER,upstream_gene_variant	MGST1
Fat % (LA1)	rs209440864	5	93522881	A	G	G	0.19	-0.122	0.044	7.76105	MODIFIER,upstream_gene_variant	MGST1
Fat % (LA2)	rs210645601	5	93523147	C	T	T	0.19	-0.209	0.057	7.92086	MODIFIER,upstream_gene_variant	MGST1
Fat % (LA1)	rs210645601	5	93523147	C	T	T	0.19	-0.123	0.044	7.41001	MODIFIER,upstream_gene_variant	MGST1
Fat % (LA2)	rs208659633	5	93523338	T	C	C	0.19	-0.209	0.057	7.92086	MODIFIER,upstream_gene_variant	MGST1
Fat % (LA1)	rs208659633	5	93523338	T	C	C	0.19	-0.123	0.044	7.41001	MODIFIER,upstream_gene_variant	MGST1
Fat % (LA2)	rs209891757	5	93523364	G	A	A	0.19	-0.209	0.057	7.92086	MODIFIER,upstream_gene_variant	MGST1
Fat % (LA1)	rs209891757	5	93523364	G	A	A	0.19	-0.123	0.044	7.41001	MODIFIER,upstream_gene_variant	MGST1
Fat % (LA2)	rs135171184	5	93523484	C	T	T	0.19	-0.209	0.057	7.67593	MODIFIER,upstream_gene_variant	MGST1
Fat % (LA1)	rs135171184	5	93523484	C	T	T	0.19	-0.124	0.044	7.17615	MODIFIER,upstream_gene_variant	MGST1
Fat % (LA1)	rs207881908	5	93523786	A	G	G	0.16	-0.124	0.049	9.28866	MODIFIER,upstream_gene_variant	MGST1
Fat % (LA2)	rs207881908	5	93523786	A	G	G	0.16	-0.223	0.062	8.22374	MODIFIER,upstream_gene_variant	MGST1
Fat % (LA1)	rs208782981	5	93523947	A	G	G	0.16	-0.124	0.049	9.14754	MODIFIER,upstream_gene_variant	MGST1
Fat % (LA2)	rs208782981	5	93523947	A	G	G	0.16	-0.224	0.062	8.07467	MODIFIER,upstream_gene_variant	MGST1
Fat % (LA2)	rs208768164	5	93523990	C	G	G	0.19	-0.218	0.057	7.8325	MODIFIER,upstream_gene_variant	MGST1
Fat % (LA1)	rs208768164	5	93523990	C	G	G	0.19	-0.129	0.044	7.50447	MODIFIER,upstream_gene_variant	MGST1
Fat % (LA1)	rs210602225	5	93524012	C	G	G	0.16	-0.123	0.049	9.33757	MODIFIER,upstream_gene_variant	MGST1
Fat % (LA2)	rs210602225	5	93524012	C	G	G	0.16	-0.223	0.062	8.19345	MODIFIER,upstream_gene_variant	MGST1
Fat % (LA1)	rs135807129	5	93524134	C	T	T	0.16	-0.131	0.05	9.05239	MODIFIER,upstream_gene_variant	MGST1
Fat % (LA2)	rs135807129	5	93524134	C	T	T	0.16	-0.22	0.063	8.43201	MODIFIER,upstream_gene_variant	MGST1
Fat % (LA1)	rs208932599	5	93524146	G	A	A	0.16	-0.131	0.05	9.05239	MODIFIER,upstream_gene_variant	MGST1
Fat % (LA2)	rs208932599	5	93524146	G	A	A	0.16	-0.22	0.063	8.43201	MODIFIER,upstream_gene_variant	MGST1
Fat % (LA1)	rs210278438	5	93524235	A	G	G	0.16	-0.124	0.049	9.28866	MODIFIER,upstream_gene_variant	MGST1
Fat % (LA2)	rs210278438	5	93524235	A	G	G	0.16	-0.223	0.062	8.22374	MODIFIER,upstream_gene_variant	MGST1
Fat % (LA1)	rs442697772	5	93524398	CAA	C	C	0.16	-0.124	0.049	9.28866	MODIFIER,upstream_gene_variant	MGST1
Fat % (LA2)	rs442697772	5	93524398	CAA	C	C	0.16	-0.223	0.062	8.22374	MODIFIER,upstream_gene_variant	MGST1
Fat % (LA2)	rs133728760	5	93524742	C	T	T	0.19	-0.215	0.057	7.91092	MODIFIER,upstream_gene_variant	MGST1
Fat % (LA1)	rs133728760	5	93524742	C	T	T	0.19	-0.125	0.044	7.46667	MODIFIER,upstream_gene_variant	MGST1
Fat % (LA1)	rs210494507	5	93524830	A	C	C	0.16	-0.124	0.049	9.12274	MODIFIER,upstream_gene_variant	MGST1
Fat % (LA2)	rs210494507	5	93524830	A	C	C	0.16	-0.224	0.062	7.99609	MODIFIER,upstream_gene_variant	MGST1
Fat % (LA2)	rs207994397	5	93525076	C	T	T	0.23	-0.226	0.043	10.9094	MODIFIER,upstream_gene_variant	MGST1
Fat % (LA1)	rs207994397	5	93525076	C	T	T	0.23	-0.162	0.035	8.89398	MODIFIER,upstream_gene_variant	MGST1
Fat % (LA3)	rs207994397	5	93525076	C	T	T	0.23	-0.161	0.05	7.32129	MODIFIER,upstream_gene_variant	MGST1
Fat % (LAm)	rs207994397	5	93525076	C	T	T	0.23	-0.151	0.05	6.89291	MODIFIER,upstream_gene_variant	MGST1
Fat % (LA2)	rs209288972	5	93525079	T	G	G	0.23	-0.226	0.043	10.9094	MODIFIER,upstream_gene_variant	MGST1
Fat % (LA1)	rs209288972	5	93525079	T	G	G	0.23	-0.162	0.035	8.89398	MODIFIER,upstream_gene_variant	MGST1
Fat % (LA3)	rs209288972	5	93525079	T	G	G	0.23	-0.161	0.05	7.32129	MODIFIER,upstream_gene_variant	MGST1
Fat % (LAm)	rs209288972	5	93525079	T	G	G	0.23	-0.151	0.05	6.89291	MODIFIER,upstream_gene_variant	MGST1
Fat % (LA1)	rs211225007	5	93525109	G	A	A	0.16	-0.125	0.049	8.8124	MODIFIER,upstream_gene_variant	MGST1
Fat % (LA2)	rs211225007	5	93525109	G	A	A	0.16	-0.224	0.062	7.89527	MODIFIER,upstream_gene_variant	MGST1
Fat % (LA1)	rs209432327	5	93617467	G	C	C	0.19	-0.157	0.041	8.26948	MODIFIER,intron_variant	SLC15A5
Fat % (LA1)	-	5	93651167	C	CCTGCCCT	C	0.14	-0.104	0.018	7.21013	MODIFIER,intron_variant	SLC15A5
Fat % (LA1)	rs210215063	5	93651179	C	G	C	0.14	-0.104	0.018	7.21013	MODIFIER,intron_variant	SLC15A5
Fat % (LA1)	rs379256867	5	93651278	G	A	A	0.14	-0.12	0.054	6.99218	MODIFIER,intron_variant	SLC15A5
Fat % (LA1)	rs471940163	5	93651284	G	A	A	0.14	-0.12	0.054	6.99218	MODIFIER,intron_variant	SLC15A5
Fat % (LA1)	rs381155767	5	93651291	C	T	T	0.14	-0.12	0.054	6.89964	MODIFIER,intron_variant	SLC15A5
Fat % (LA1)	rs384457613	5	93651300	A	G	G	0.14	-0.12	0.054	6.89333	MODIFIER,intron_variant	SLC15A5
Fat % (LA1)	rs379131192	5	93651313	C	T	T	0.14	-0.121	0.055	6.83457	MODIFIER,intron_variant	SLC15A5
Fat % (LA1)	rs382012524	5	93651370	G	A	A	0.14	-0.118	0.055	7.36134	MODIFIER,intron_variant	SLC15A5
Fat % (LA1)	rs381065797	5	93652769	T	C	C	0.14	-0.141	0.056	7.02155	MODIFIER,intron_variant	SLC15A5
Fat % (LA1)	rs798429325	5	93652831	GC	G	G	0.13	-0.165	0.058	7.52796	MODIFIER,intron_variant	SLC15A5
Fat % (LA2)	rs798429325	5	93652831	GC	G	G	0.13	-0.241	0.074	7.44568	MODIFIER,intron_variant	SLC15A5
Fat % (LA1)	-	5	93652838	C	G	G	0.13	-0.158	0.059	7.63648	MODIFIER,intron_variant	SLC15A5
Fat % (LA2)	-	5	93652838	C	G	G	0.13	-0.237	0.076	7.54365	MODIFIER,intron_variant	SLC15A5
Fat % (LA1)	rs450376498	5	93653039	G	T	T	0.14	-0.138	0.055	7.35943	MODIFIER,intron_variant	SLC15A5
Fat % (LA1)	rs132829228	5	93653076	C	T	T	0.14	-0.139	0.055	7.31374	MODIFIER,intron_variant	SLC15A5
Fat % (LA1)	rs134286473	5	93653099	T	C	C	0.14	-0.139	0.055	7.31374	MODIFIER,intron_variant	SLC15A5
Fat % (LA1)	rs135702142	5	93653102	G	A	A	0.14	-0.139	0.055	7.31374	MODIFIER,intron_variant	SLC15A5
Fat % (LA1)	rs133068964	5	93653515	T	C	C	0.14	-0.139	0.055	7.25638	MODIFIER,intron_variant	SLC15A5
Fat % (LA1)	rs137080218	5	93653525	A	G	G	0.14	-0.139	0.055	7.25638	MODIFIER,intron_variant	SLC15A5
Fat % (LA1)	rs135764695	5	93653651	G	A	A	0.13	-0.155	0.058	7.75371	MODIFIER,intron_variant	SLC15A5
Fat % (LA2)	rs135764695	5	93653651	G	A	A	0.13	-0.228	0.074	7.45074	MODIFIER,intron_variant	SLC15A5
Fat % (LA1)	rs378738199	5	93653675	A	T	T	0.13	-0.155	0.058	7.80579	MODIFIER,intron_variant	SLC15A5
Fat % (LA2)	rs378738199	5	93653675	A	T	T	0.13	-0.229	0.074	7.50853	MODIFIER,intron_variant	SLC15A5
Fat % (LA1)	rs381584155	5	93653732	A	ATG	ATG	0.13	-0.156	0.058	7.71611	MODIFIER,intron_variant	SLC15A5
Fat % (LA2)	rs381584155	5	93653732	A	ATG	ATG	0.13	-0.229	0.074	7.56111	MODIFIER,intron_variant	SLC15A5
Fat % (LA1)	rs136847590	5	93653752	T	G	G	0.14	-0.139	0.055	7.20379	MODIFIER,intron_variant	SLC15A5
Fat % (LA1)	rs211375936	5	93653831	A	G	G	0.14	-0.14	0.055	7.15856	MODIFIER,intron_variant	SLC15A5
Fat % (LA1)	rs208554428	5	93653833	T	C	C	0.14	-0.14	0.055	7.15856	MODIFIER,intron_variant	SLC15A5
Fat % (LA1)	rs134876777	5	93653855	A	G	G	0.14	-0.14	0.055	7.15856	MODIFIER,intron_variant	SLC15A5
Fat % (LA1)	rs133461548	5	93653924	T	C	C	0.14	-0.138	0.055	7.38732	MODIFIER,intron_variant	SLC15A5
Fat % (LA1)	rs135310565	5	93653933	G	A	A	0.14	-0.138	0.055	7.38732	MODIFIER,intron_variant	SLC15A5
Fat % (LA1)	rs136513754	5	93653972	T	G	G	0.14	-0.139	0.055	7.21547	MODIFIER,intron_variant	SLC15A5
Fat % (LA1)	rs133575040	5	93654113	A	G	G	0.14	-0.139	0.055	7.21547	MODIFIER,intron_variant	SLC15A5
Fat % (LA1)	rs137255940	5	93654120	T	C	C	0.14	-0.139	0.055	7.21547	MODIFIER,intron_variant	SLC15A5
Fat % (LA1)	rs136198541	5	93654635	C	G	G	0.14	-0.139	0.055	7.21547	MODIFIER,intron_variant	SLC15A5
Fat % (LA1)	rs135289810	5	93654856	T	C	C	0.14	-0.139	0.055	7.21547	MODIFIER,intron_variant	SLC15A5
Fat % (LA1)	rs132734569	5	93654904	C	T	T	0.14	-0.139	0.055	7.21547	MODIFIER,intron_variant	SLC15A5
Fat % (LA1)	rs383693263	5	93655025	T	C	C	0.14	-0.139	0.055	7.21547	MODIFIER,intron_variant	SLC15A5
Fat % (LA1)	rs135164757	5	93655034	T	C	C	0.14	-0.139	0.055	7.21547	MODIFIER,intron_variant	SLC15A5
Fat % (LA1)	rs134026346	5	93655145	G	A	A	0.14	-0.14	0.055	7.10096	MODIFIER,intron_variant	SLC15A5
Fat % (LA1)	rs132814917	5	93655241	C	T	T	0.13	-0.156	0.058	7.5677	MODIFIER,intron_variant	SLC15A5
Fat % (LA2)	rs132814917	5	93655241	C	T	T	0.13	-0.229	0.074	7.53111	MODIFIER,intron_variant	SLC15A5
Fat % (LA1)	rs209246134	5	93655370	A	T	T	0.14	-0.139	0.055	7.21547	MODIFIER,intron_variant	SLC15A5
Fat % (LA1)	rs136375765	5	93655514	G	A	A	0.14	-0.139	0.055	7.0756	MODIFIER,intron_variant	SLC15A5
Fat % (LA1)	rs135050382	5	93655650	C	A	A	0.14	-0.145	0.055	7.28043	MODIFIER,intron_variant	SLC15A5
Fat % (LA1)	rs134684038	5	93656190	C	T	T	0.14	-0.145	0.054	7.05169	MODIFIER,intron_variant	SLC15A5
Fat % (LA1)	rs136078498	5	93656198	A	G	G	0.14	-0.145	0.054	7.05169	MODIFIER,intron_variant	SLC15A5
Fat % (LA1)	rs133582427	5	93656259	A	C	C	0.14	-0.139	0.055	7.22702	MODIFIER,intron_variant	SLC15A5
Fat % (LA1)	rs135090950	5	93656349	G	A	A	0.14	-0.139	0.055	7.21547	MODIFIER,intron_variant	SLC15A5
Fat % (LA1)	rs136979641	5	93656472	G	T	T	0.14	-0.142	0.054	7.30507	MODIFIER,intron_variant	SLC15A5
Fat % (LA1)	rs136582076	5	93656534	G	A	A	0.14	-0.141	0.055	6.90043	MODIFIER,intron_variant	SLC15A5
Fat % (LA1)	rs134524125	5	93656561	A	G	G	0.14	-0.139	0.055	7.21547	MODIFIER,intron_variant	SLC15A5
Fat % (LA1)	rs134548533	5	93656573	G	GT	GT	0.14	-0.139	0.055	7.21547	MODIFIER,intron_variant	SLC15A5
Fat % (LA1)	rs133102852	5	93656680	G	C	C	0.14	-0.141	0.055	6.92561	MODIFIER,intron_variant	SLC15A5
Fat % (LA1)	rs137553001	5	93656763	G	T	T	0.14	-0.138	0.055	7.38732	MODIFIER,intron_variant	SLC15A5
Fat % (LA1)	rs133311628	5	93656767	A	C	C	0.14	-0.138	0.055	7.38732	MODIFIER,intron_variant	SLC15A5
Fat % (LA1)	rs135880554	5	93656780	T	G	G	0.14	-0.138	0.055	7.46925	MODIFIER,intron_variant	SLC15A5
Fat % (LA1)	rs133056192	5	93656793	C	G	G	0.14	-0.138	0.055	7.38732	MODIFIER,intron_variant	SLC15A5
Fat % (LA1)	rs134621112	5	93656806	A	C	C	0.14	-0.138	0.055	7.38732	MODIFIER,intron_variant	SLC15A5
Fat % (LA1)	rs135971734	5	93657033	A	C	C	0.14	-0.139	0.055	7.21547	MODIFIER,intron_variant	SLC15A5
Fat % (LA1)	rs133376126	5	93657074	A	T	T	0.14	-0.133	0.054	6.99169	MODIFIER,intron_variant	SLC15A5
Fat % (LA1)	rs134859076	5	93657075	T	C	C	0.14	-0.133	0.054	6.99169	MODIFIER,intron_variant	SLC15A5
Fat % (LA1)	rs133783777	5	93657095	A	G	G	0.14	-0.14	0.055	7.04263	MODIFIER,intron_variant	SLC15A5
Fat % (LA1)	rs137449851	5	93657188	A	C	C	0.14	-0.14	0.055	7.08266	MODIFIER,intron_variant	SLC15A5
Fat % (LA1)	rs136233738	5	93657256	C	G	G	0.14	-0.14	0.055	6.89781	MODIFIER,intron_variant	SLC15A5
Fat % (LA1)	rs133470736	5	93657288	T	TA	TA	0.14	-0.14	0.055	7.01404	MODIFIER,intron_variant	SLC15A5
Fat % (LA1)	rs133826840	5	93657304	A	G	G	0.14	-0.14	0.055	7.08266	MODIFIER,intron_variant	SLC15A5
Fat % (LA1)	rs135687538	5	93657314	T	C	C	0.14	-0.14	0.055	7.08266	MODIFIER,intron_variant	SLC15A5
Fat % (LA1)	rs134723764	5	93657447	T	C	C	0.14	-0.142	0.055	6.80372	MODIFIER,intron_variant	SLC15A5
Fat % (LA1)	rs110030309	5	93657569	A	G	A	0.14	-0.104	0.018	7.18482	MODIFIER,intron_variant	SLC15A5
Fat % (LA1)	rs210769883	5	93657768	T	A	T	0.14	-0.103	0.018	7.08227	MODIFIER,intron_variant	SLC15A5
Fat % (LA1)	rs109096576	5	93657972	C	T	C	0.14	-0.101	0.018	7.06837	MODIFIER,intron_variant	SLC15A5
Fat % (LA1)	rs110630094	5	93658134	T	C	T	0.14	-0.102	0.018	7.60192	MODIFIER,intron_variant	SLC15A5
Fat % (LA1)	rs110625051	5	93658273	T	A	T	0.14	-0.101	0.018	6.92578	MODIFIER,intron_variant	SLC15A5
Fat % (LA1)	rs110383744	5	93658315	C	T	C	0.14	-0.103	0.018	7.07334	MODIFIER,intron_variant	SLC15A5
Fat % (LA1)	rs137316474	5	93658374	C	G	C	0.14	-0.104	0.018	7.21547	MODIFIER,intron_variant	SLC15A5
Fat % (LA1)	rs136246729	5	93658427	A	C	A	0.14	-0.106	0.018	7.39881	MODIFIER,intron_variant	SLC15A5
Fat % (LA1)	rs109616145	5	93658548	G	T	G	0.14	-0.108	0.018	7.55937	MODIFIER,intron_variant	SLC15A5
Fat % (LA1)	rs110754147	5	93658587	A	G	A	0.14	-0.107	0.018	7.25145	MODIFIER,intron_variant	SLC15A5
Fat % (LA1)	rs109949629	5	93658648	T	G	T	0.14	-0.106	0.018	7.30012	MODIFIER,intron_variant	SLC15A5
Fat % (LA1)	rs133008952	5	93658739	C	A	C	0.14	-0.104	0.018	7.36365	MODIFIER,intron_variant	SLC15A5
Fat % (LA1)	rs384987989	5	93658772	T	C	T	0.16	-0.114	0.017	8.67695	MODIFIER,intron_variant	SLC15A5
Fat % (LA2)	rs384987989	5	93658772	T	C	T	0.16	-0.104	0.021	7.26124	MODIFIER,intron_variant	SLC15A5
Fat % (LA1)	rs379482551	5	93658781	G	C	G	0.16	-0.114	0.017	8.67695	MODIFIER,intron_variant	SLC15A5
Fat % (LA2)	rs379482551	5	93658781	G	C	G	0.16	-0.104	0.021	7.26124	MODIFIER,intron_variant	SLC15A5
Fat % (LA1)	rs451608212	5	93658801	G	A	G	0.16	-0.114	0.017	8.72358	MODIFIER,intron_variant	SLC15A5
Fat % (LA2)	rs451608212	5	93658801	G	A	G	0.16	-0.104	0.021	7.2816	MODIFIER,intron_variant	SLC15A5
Fat % (LA1)	rs137108876	5	93660275	T	C	T	0.14	-0.106	0.018	7.28553	MODIFIER,intron_variant	SLC15A5
Fat % (LA1)	rs109297370	5	93660338	A	G	A	0.14	-0.104	0.018	7.11057	MODIFIER,intron_variant	SLC15A5
Fat % (LA1)	rs110494333	5	93660470	C	A	C	0.14	-0.104	0.018	7.12492	MODIFIER,intron_variant	SLC15A5
Fat % (LA1)	rs109013733	5	93660489	G	A	G	0.14	-0.104	0.018	7.18007	MODIFIER,intron_variant	SLC15A5
Fat % (LA1)	rs110683175	5	93660532	G	C	G	0.14	-0.105	0.018	7.20039	MODIFIER,intron_variant	SLC15A5
Fat % (LA1)	rs110893752	5	93660573	G	A	G	0.14	-0.102	0.018	7.65351	MODIFIER,intron_variant	SLC15A5
Fat % (LA1)	rs110522543	5	93660842	C	T	C	0.14	-0.103	0.018	7.07449	MODIFIER,intron_variant	SLC15A5
Fat % (LA1)	rs137622728	5	93660972	C	G	C	0.14	-0.103	0.018	7.07449	MODIFIER,intron_variant	SLC15A5
Fat % (LA1)	rs208602730	5	93661040	A	C	A	0.14	-0.103	0.018	7.07449	MODIFIER,intron_variant	SLC15A5
Fat % (LA1)	rs133491885	5	93661102	A	G	A	0.14	-0.103	0.018	7.07449	MODIFIER,intron_variant	SLC15A5
Fat % (LA1)	rs137348223	5	93661144	T	A	T	0.14	-0.103	0.018	7.04523	MODIFIER,intron_variant	SLC15A5
Fat % (LA1)	rs136138133	5	93661153	C	T	C	0.14	-0.103	0.018	7.04523	MODIFIER,intron_variant	SLC15A5
Fat % (LA1)	rs133450745	5	93661162	A	C	A	0.14	-0.103	0.018	7.04523	MODIFIER,intron_variant	SLC15A5
Fat % (LA1)	rs135314976	5	93661163	T	C	T	0.14	-0.103	0.018	7.04523	MODIFIER,intron_variant	SLC15A5
Fat % (LA1)	rs136514686	5	93661166	A	T	A	0.14	-0.103	0.018	7.04523	MODIFIER,intron_variant	SLC15A5
Fat % (LA1)	-	5	93661200	G	C	G	0.14	-0.102	0.018	7.18268	MODIFIER,intron_variant	SLC15A5
Fat % (LA1)	-	5	93661201	G	C	G	0.14	-0.102	0.018	7.18268	MODIFIER,intron_variant	SLC15A5
Fat % (LA1)	-	5	93661239	G	A	G	0.14	-0.103	0.018	7.07449	MODIFIER,intron_variant	SLC15A5
Fat % (LA1)	rs136891837	5	93661257	C	T	C	0.14	-0.102	0.018	7.33508	MODIFIER,intron_variant	SLC15A5
Fat % (LA1)	rs210211822	5	93661287	T	C	T	0.14	-0.103	0.018	7.07449	MODIFIER,intron_variant	SLC15A5
Fat % (LA1)	rs109857638	5	93661305	A	G	A	0.14	-0.101	0.018	6.82115	MODIFIER,intron_variant	SLC15A5
Fat % (LA1)	rs446380528	5	93661332	C	A	C	0.14	-0.104	0.018	7.02285	MODIFIER,intron_variant	SLC15A5
Fat % (LA1)	rs458510471	5	93661340	C	T	C	0.14	-0.104	0.018	7.02285	MODIFIER,intron_variant	SLC15A5
Fat % (LA1)	rs207598796	5	93661348	C	T	C	0.14	-0.104	0.018	7.02285	MODIFIER,intron_variant	SLC15A5
Fat % (LA1)	rs385069589	5	93661398	G	A	G	0.14	-0.103	0.018	7.07449	MODIFIER,intron_variant	SLC15A5
Fat % (LA1)	rs379910057	5	93661405	G	A	G	0.14	-0.103	0.018	7.07449	MODIFIER,intron_variant	SLC15A5
Fat % (LA1)	rs382385763	5	93661442	G	A	G	0.14	-0.103	0.018	7.07449	MODIFIER,intron_variant	SLC15A5
Fat % (LA1)	rs211202752	5	93661465	G	A	G	0.14	-0.104	0.018	7.09982	MODIFIER,intron_variant	SLC15A5
Fat % (LA1)	rs383448777	5	93661638	A	G	A	0.14	-0.104	0.018	7.1971	MODIFIER,intron_variant	SLC15A5
Fat % (LA1)	rs377805767	5	93661662	G	A	G	0.14	-0.103	0.018	7.07449	MODIFIER,intron_variant	SLC15A5
Fat % (LA1)	rs383642276	5	93661683	C	A	C	0.14	-0.103	0.018	7.07449	MODIFIER,intron_variant	SLC15A5
Fat % (LA1)	rs378697085	5	93661733	C	T	C	0.14	-0.102	0.018	7.29589	MODIFIER,intron_variant	SLC15A5
Fat % (LA1)	rs133653680	5	93662009	C	T	C	0.14	-0.102	0.018	7.34761	MODIFIER,intron_variant	SLC15A5
Fat % (LA1)	rs135168981	5	93662021	G	C	G	0.14	-0.102	0.018	7.34761	MODIFIER,intron_variant	SLC15A5
Fat % (LA1)	rs440273485	5	93662236	A	AATAG	A	0.16	-0.102	0.017	7.68306	MODIFIER,intron_variant	SLC15A5
Fat % (LA1)	rs110373990	5	93662265	C	T	C	0.14	-0.102	0.018	7.06263	MODIFIER,intron_variant	SLC15A5
Fat % (LA1)	rs209205224	5	93662363	T	C	T	0.14	-0.102	0.018	6.97622	MODIFIER,intron_variant	SLC15A5
Fat % (LA2)	rs378070698	5	94192673	G	GA	GA	0.14	-0.279	0.065	6.83684	MODIFIER,intron_variant,upstream_gene_variant	EPS8
Fat % (LA1)	rs381619415	5	94691181	G	A	A	0.11	-0.128	0.019	7.60039	MODIFIER,intron_variant	RERG
Fat % (LA2)	rs136727753	5	95033603	G	A	A	0.23	-0.12	0.042	6.97368	MODIFIER,downstream_gene_variant	MGP
Fat % (LA2)	rs137619862	5	95035727	G	C	C	0.23	-0.12	0.042	6.93601	MODIFIER,intergenic_variant
Fat % (LA2)	rs136172504	5	95037498	T	C	C	0.23	-0.117	0.041	7.08031	MODIFIER,intergenic_variant
Fat % (LA2)	rs132917285	5	95039365	A	G	G	0.22	-0.12	0.043	6.94672	MODIFIER,intergenic_variant
Fat % (LA2)	rs133279465	5	95046047	TA	T	T	0.3	-0.082	0.031	7.57169	MODIFIER,intergenic_variant
Fat % (LA2)	rs135191944	5	95046873	C	G	G	0.3	-0.08	0.031	7.64742	MODIFIER,intergenic_variant
Fat % (LA2)	rs134037655	5	95048060	G	A	A	0.3	-0.082	0.031	7.96375	MODIFIER,intergenic_variant
Fat % (LA2)	rs137569594	5	95048363	A	T	T	0.31	-0.072	0.031	7.84745	MODIFIER,intergenic_variant
Fat % (LA2)	rs133012893	5	95048365	C	T	T	0.3	-0.082	0.031	7.59062	MODIFIER,intergenic_variant
Fat % (LA2)	rs133406897	5	95051415	C	A	A	0.31	-0.072	0.031	7.75425	MODIFIER,intergenic_variant
Fat % (LA2)	rs384895946	5	95052124	C	T	T	0.3	-0.08	0.032	7.49737	MODIFIER,intergenic_variant
Fat % (LA2)	rs133437292	5	95054097	G	A	A	0.3	-0.081	0.031	7.73703	MODIFIER,intergenic_variant
Fat % (LA2)	rs383273226	5	95054262	A	G	G	0.3	-0.08	0.031	7.82245	MODIFIER,intergenic_variant
Fat % (LA2)	rs137344542	5	95054475	G	C	C	0.31	-0.07	0.031	7.67191	MODIFIER,intergenic_variant
Fat % (LA2)	rs136255267	5	95055153	A	C	C	0.29	-0.084	0.032	7.95493	MODIFIER,intergenic_variant
Fat % (LA2)	rs135724175	5	95055344	C	CATCAGTGAAAGA	CATCAGTGAAAGA	0.31	-0.071	0.031	7.87763	MODIFIER,intergenic_variant
Fat % (LA2)	rs137463286	5	95061510	C	T	T	0.31	-0.098	0.03	7.82429	MODIFIER,intergenic_variant
Fat % (LA2)	rs382380750	5	95061626	A	G	G	0.31	-0.093	0.031	7.34993	MODIFIER,intergenic_variant
Fat % (LA2)	rs136967365	5	95062295	TA	T	T	0.3	-0.091	0.031	7.11436	MODIFIER,intergenic_variant
Fat % (LA2)	rs136298711	5	95063982	C	T	T	0.3	-0.08	0.031	7.75885	MODIFIER,upstream_gene_variant	ART4
Fat % (LA2)	rs108945734	5	95064184	A	G	G	0.32	-0.088	0.03	8.19813	MODIFIER,upstream_gene_variant	ART4
Fat % (LA2)	rs464304566	5	95069968	C	T	T	0.14	-0.127	0.074	6.8411	MODIFIER,intron_variant	ART4
Fat % (LA2)	rs209762302	5	95074738	C	A	A	0.16	-0.173	0.064	6.81978	MODIFIER,intron_variant	ART4
Protein % (LA3)	rs210692637	5	95079265	G	C	C	0.3	0.047	0.019	7.12151	MODIFIER,intron_variant	ART4
Fat % (LA2)	rs109989890	5	95080253	G	A	A	0.22	-0.117	0.042	8.44975	MODIFIER,intron_variant	ART4
Fat % (LA2)	rs110977952	5	95082699	T	A	A	0.16	-0.185	0.062	6.86316	MODIFIER,downstream_gene_variant	ART4,C5H12orf60
Fat % (LA2)	rs377896289	5	95083010	T	TC	TC	0.16	-0.184	0.062	6.97994	MODIFIER,downstream_gene_variant	ART4,C5H12orf60
Protein % (LA3)	rs379431702	5	95085023	CTGTGTGTCTG	C	C	0.3	0.048	0.019	6.96955	MODIFIER,downstream_gene_variant	ART4,C5H12orf60
Fat % (LA2)	rs378439784	5	95089499	TA	T	T	0.16	-0.194	0.063	7.21637	MODIFIER,upstream_gene_variant	C5H12orf60,SMCO3
Fat % (LA2)	-	5	95094637	G	GT	GT	0.19	-0.154	0.051	7.61114	MODIFIER,intron_variant	SMCO3
Protein % (LA3)	rs41604619	5	95098733	T	C	T	0.29	0.061	0.011	8.25781	MODIFIER,upstream_gene_variant,intron_variant	SMCO3,ENSBTAG00000014759
Protein % (LA3)	rs519819613	5	95100745	C	T	C	0.29	0.061	0.011	7.91041	MODIFIER,upstream_gene_variant,downstream_gene_variant	SMCO3,ENSBTAG00000014759
Protein % (LA3)	rs109614364	5	95105604	T	G	T	0.29	0.061	0.011	8.05682	MODIFIER,intron_variant,5_prime_UTR_variant	ENSBTAG00000014759
Fat % (LA2)	rs109832839	5	95120651	G	A	A	0.15	-0.148	0.06	7.61726	MODIFIER,downstream_gene_variant	ENSBTAG00000014759
Protein % (LA3)	rs137606993	5	95121106	T	A	T	0.28	0.063	0.011	8.12129	MODIFIER,downstream_gene_variant	ENSBTAG00000014759
Fat % (LA2)	rs209771897	5	95550117	A	C	C	0.14	-0.192	0.065	6.84188	MODIFIER,intergenic_variant
Fat % (LA2)	rs385571092	5	95550487	A	G	G	0.14	-0.192	0.065	6.84188	MODIFIER,intergenic_variant
Fat % (LA2)	-	5	95596073	G	A	A	0.15	-0.182	0.064	7.69329	MODIFIER,intergenic_variant
Fat % (LA2)	-	5	95596096	T	C	C	0.15	-0.171	0.065	7.34981	MODIFIER,intergenic_variant
Fat % (LA2)	rs133031133	5	95628946	G	A	G	0.22	-0.103	0.02	7.27388	MODIFIER,intergenic_variant
Fat % (LA2)	rs134540698	5	95633700	A	G	A	0.16	-0.11	0.021	7.40968	MODIFIER,intergenic_variant
Fat % (LA2)	rs135678281	5	95643705	A	C	A	0.16	-0.11	0.021	7.40968	MODIFIER,intergenic_variant
Fat % (LA2)	rs134213721	5	95653353	C	CTG	C	0.17	-0.111	0.021	7.16891	MODIFIER,intergenic_variant
Fat % (LA2)	rs208852794	5	96193251	C	A	A	0.14	-0.175	0.064	6.9706	MODIFIER,intron_variant	GRIN2B
Protein % (LA2)	rs379164627	6	84782659	G	A	A	0.32	-0.035	0.015	7.17122	MODIFIER,intron_variant	ENSBTAG00000053282
Protein % (LA2)	rs380345946	6	84787408	G	T	T	0.32	-0.036	0.015	7.04091	MODIFIER,intron_variant	ENSBTAG00000053282
Protein % (LA2)	rs378542509	6	84801820	G	A	A	0.32	-0.038	0.015	7.30886	MODIFIER,intron_variant	ENSBTAG00000053282
Protein % (LA2)	rs478644827	6	84885360	G	A	A	0.33	-0.052	0.015	8.20024	MODIFIER,intergenic_variant
Protein % (LA2)	rs383594292	6	84889277	A	G	G	0.34	-0.034	0.014	7.4163	MODIFIER,intergenic_variant
Protein % (LA2)	rs383195637	6	84909048	C	T	T	0.33	-0.051	0.015	8.22595	MODIFIER,intergenic_variant
Protein % (LA3)	rs383195637	6	84909048	C	T	T	0.33	-0.041	0.018	6.83556	MODIFIER,intergenic_variant
Protein % (LA2)	rs452453489	6	85006372	A	T	T	0.32	-0.04	0.016	7.24246	MODIFIER,intergenic_variant
Protein % (LA2)	rs381297270	6	85057323	C	T	T	0.38	-0.05	0.014	7.31071	MODIFIER,intergenic_variant
Protein % (LA1)	rs381297270	6	85057323	C	T	T	0.38	-0.028	0.012	6.85538	MODIFIER,intergenic_variant
Protein % (LA2)	rs380808206	6	85120969	C	T	T	0.38	-0.046	0.014	7.3738	MODIFIER,intron_variant	ENSBTAG00000004040
Protein % (LA1)	rs380808206	6	85120969	C	T	T	0.38	-0.032	0.012	7.00593	MODIFIER,intron_variant	ENSBTAG00000004040
Protein % (LA2)	rs436764144	6	85166627	A	G	G	0.32	-0.04	0.016	7.30709	MODIFIER,intergenic_variant
Protein % (LA2)	-	6	85215233	C	A	A	0.32	-0.041	0.015	7.1592	MODIFIER,intron_variant	SULT1B1
Protein % (LA2)	rs466601743	6	85246032	T	C	C	0.31	-0.035	0.016	7.01099	MODIFIER,intergenic_variant
Protein % (LA2)	-	6	85252988	G	A	A	0.31	-0.03	0.016	6.91753	MODIFIER,downstream_gene_variant	ENSBTAG00000038214
Protein % (LA3)	-	6	85252988	G	A	A	0.31	-0.034	0.019	6.84294	MODIFIER,downstream_gene_variant	ENSBTAG00000038214
Protein % (LA2)	rs460444815	6	85341257	C	T	T	0.32	-0.047	0.015	7.78755	MODIFIER,intron_variant	SULT1E1
Protein % (LA2)	rs382063583	6	85343803	G	T	T	0.38	-0.058	0.014	7.64046	MODIFIER,intron_variant	SULT1E1
Protein % (LA2)	rs433992065	6	85343846	T	C	C	0.32	-0.046	0.015	7.82245	MODIFIER,intron_variant	SULT1E1
Protein % (LA2)	rs384125482	6	85345906	A	G	G	0.38	-0.06	0.014	7.81972	MODIFIER,intron_variant	SULT1E1
Protein % (LA2)	rs381119728	6	85346186	G	T	T	0.38	-0.058	0.014	7.64046	MODIFIER,intron_variant	SULT1E1
Protein % (LA2)	rs382468622	6	85349018	T	C	C	0.38	-0.061	0.014	7.91676	MODIFIER,intron_variant	SULT1E1
Protein % (LA2)	rs382685419	6	85371484	C	T	T	0.5	0.056	0.011	8.2774	MODIFIER,intergenic_variant
Protein % (LA3)	rs382685419	6	85371484	C	T	T	0.5	-0.054	0.013	8.02808	MODIFIER,intergenic_variant
Protein % (LAm)	rs382685419	6	85371484	C	T	T	0.5	0.047	0.013	6.99652	MODIFIER,intergenic_variant
Protein % (LA1)	rs382685419	6	85371484	C	T	T	0.5	0.033	0.01	6.84184	MODIFIER,intergenic_variant
Protein % (LA2)	rs378558630	6	85373205	C	A	A	0.49	-0.055	0.011	8.47015	MODIFIER,intergenic_variant
Protein % (LA3)	rs378558630	6	85373205	C	A	A	0.49	-0.053	0.013	7.97688	MODIFIER,intergenic_variant
Protein % (LA1)	rs378558630	6	85373205	C	A	A	0.49	-0.035	0.01	7.40776	MODIFIER,intergenic_variant
Protein % (LAm)	rs378558630	6	85373205	C	A	A	0.49	-0.047	0.013	7.1262	MODIFIER,intergenic_variant
Protein % (LA2)	rs383665460	6	85373967	A	G	G	0.5	-0.059	0.011	8.06755	MODIFIER,intergenic_variant
Protein % (LA3)	rs383665460	6	85373967	A	G	G	0.5	-0.056	0.013	7.54034	MODIFIER,intergenic_variant
Protein % (LA2)	rs109356762	6	85384474	G	A	A	0.47	0.035	0.012	7.21605	MODIFIER,intergenic_variant
Protein % (LA3)	rs109356762	6	85384474	G	A	A	0.47	0.04	0.014	6.98191	MODIFIER,intergenic_variant
Protein % (LA2)	rs378558312	6	85384946	C	T	T	0.5	0.057	0.011	8.19699	MODIFIER,intergenic_variant
Protein % (LA3)	rs378558312	6	85384946	C	T	T	0.5	-0.052	0.013	7.71463	MODIFIER,intergenic_variant
Protein % (LAm)	rs378558312	6	85384946	C	T	T	0.5	0.048	0.013	7.08386	MODIFIER,intergenic_variant
Protein % (LA1)	rs378558312	6	85384946	C	T	T	0.5	0.035	0.01	7.02263	MODIFIER,intergenic_variant
Protein % (LA2)	rs448542362	6	85442084	C	T	T	0.33	-0.051	0.015	8.30555	MODIFIER,intergenic_variant
Milk kg (LA3)	rs800310663	8	55472873	G	A	A	0.28	-332	135	7.07103	MODIFIER,intergenic_variant
Milk kg (LA3)	rs453197562	8	55474254	T	C	C	0.28	-361	134	6.89212	MODIFIER,intergenic_variant
Milk kg (LA3)	rs516119375	8	55474347	T	G	G	0.28	-337	135	6.87625	MODIFIER,intergenic_variant
Milk kg (LA3)	rs520211265	8	55474803	G	A	A	0.28	-372	135	7.15128	MODIFIER,intergenic_variant
Milk kg (LA3)	rs525409961	8	55474813	T	C	C	0.28	-372	135	7.15128	MODIFIER,intergenic_variant
Milk kg (LA3)	rs517439073	8	55474827	T	C	C	0.28	-335	135	6.8867	MODIFIER,intergenic_variant
Milk kg (LA3)	-	8	55477841	CATGGGAA	C	C	0.28	-336	135	6.95112	MODIFIER,intergenic_variant
Milk kg (LA3)	-	8	55526381	AAGAG	A	A	0.28	-351	134	6.88651	MODIFIER,intergenic_variant
Milk kg (LA3)	-	8	55554318	AC	A	A	0.28	-334	135	6.89063	MODIFIER,intergenic_variant
Milk kg (LA3)	-	8	55577391	G	A	A	0.28	-335	135	6.8867	MODIFIER,upstream_gene_variant,intron_variant,5_prime_UTR_variant	TLE4
Milk kg (LA3)	rs459560691	8	55848072	C	G	G	0.28	-336	135	6.83851	MODIFIER,intergenic_variant
Milk kg (LA3)	rs135977977	8	56217543	T	G	T	0.4	-331	78	7.02372	MODIFIER,intergenic_variant
Milk kg (LA3)	rs132785031	8	56220329	A	G	A	0.4	-339	78	7.06379	MODIFIER,intergenic_variant
Milk kg (LA3)	rs109961530	8	56221152	T	G	T	0.4	-326	78	6.93886	MODIFIER,intergenic_variant
Milk kg (LA3)	rs42890532	8	56239488	C	T	C	0.39	-321	77	6.83329	MODIFIER,intergenic_variant
Milk kg (LA3)	rs132798194	8	56247617	C	T	C	0.43	-354	79	6.81557	MODIFIER,intergenic_variant
Milk kg (LA3)	rs134275085	8	56247618	T	C	T	0.43	-354	79	6.81557	MODIFIER,intergenic_variant
Milk kg (LA3)	rs135292076	8	56247635	A	G	A	0.43	-354	79	6.81557	MODIFIER,intergenic_variant
Milk kg (LA3)	rs133177558	8	56247638	G	GT	G	0.43	-354	79	6.81557	MODIFIER,intergenic_variant
Milk kg (LA3)	rs797229687	8	56265397	A	C	A	0.43	-353	79	6.94597	MODIFIER,intergenic_variant
Milk kg (LA3)	-	8	56265399	A	ACC	A	0.43	-348	79	6.91179	MODIFIER,intergenic_variant
Milk kg (LA3)	rs110684030	8	56265790	T	C	T	0.43	-351	79	6.83678	MODIFIER,intergenic_variant
Milk kg (LA3)	rs109048842	8	56265791	G	A	G	0.43	-351	79	6.83678	MODIFIER,intergenic_variant
Milk kg (LA3)	rs132896036	8	56268277	C	CTT	C	0.45	-308	81	7.22388	MODIFIER,intergenic_variant
Milk kg (LA3)	rs207822097	8	56268419	C	T	C	0.43	-321	79	6.82173	MODIFIER,intergenic_variant
Milk kg (LA3)	rs109393942	8	56268683	A	G	A	0.45	-300	81	7.52222	MODIFIER,intergenic_variant
Milk kg (LA3)	rs133795997	8	56268689	G	A	G	0.45	-300	81	7.52222	MODIFIER,intergenic_variant
Milk kg (LA3)	rs109887734	8	56268710	C	T	C	0.45	-293	81	7.36781	MODIFIER,intergenic_variant
Milk kg (LA3)	rs110525934	8	56268817	G	A	G	0.43	-321	79	6.81582	MODIFIER,intergenic_variant
Milk kg (LA3)	rs109625175	8	56270327	G	A	G	0.43	-325	78	6.82846	MODIFIER,intergenic_variant
Milk kg (LA3)	rs137460643	8	56270708	C	G	C	0.43	-325	79	6.80465	MODIFIER,intergenic_variant
Milk kg (LA3)	rs137041691	8	56271107	G	A	G	0.43	-330	78	6.85596	MODIFIER,intergenic_variant
Milk kg (LA3)	rs110951958	8	56272706	T	C	T	0.43	-321	78	6.87114	MODIFIER,intergenic_variant
Milk kg (LA3)	rs132784507	8	56277484	G	A	G	0.43	-322	78	6.82876	MODIFIER,intergenic_variant
Milk kg (LA3)	rs210628213	8	56279053	T	C	T	0.43	-330	78	6.82386	MODIFIER,intergenic_variant
Milk kg (LA3)	rs137317788	8	56280819	T	TCCAGCA	T	0.45	-312	81	7.25286	MODIFIER,intergenic_variant
Milk kg (LA3)	rs110538698	8	56281115	G	A	G	0.43	-325	79	6.81454	MODIFIER,intergenic_variant
Milk kg (LA3)	rs110308168	8	56281565	T	C	T	0.43	-326	79	6.81261	MODIFIER,intergenic_variant
Milk kg (LA3)	rs110678267	8	56282722	T	C	T	0.45	-308	81	7.36752	MODIFIER,intergenic_variant
Milk kg (LA3)	rs109858259	8	56282802	A	T	A	0.43	-332	79	7.00923	MODIFIER,intergenic_variant
Milk kg (LA3)	rs42250367	8	56306236	C	T	C	0.39	-316	77	6.82848	MODIFIER,intergenic_variant
Milk kg (LA3)	rs133165276	8	56309489	C	T	C	0.43	-325	79	6.85599	MODIFIER,intergenic_variant
Milk kg (LA3)	rs110002421	8	56311361	G	C	G	0.44	-304	79	6.87855	MODIFIER,intergenic_variant
Milk kg (LA3)	rs209747562	8	56520725	C	T	T	0.34	-371	109	7.08336	MODIFIER,intergenic_variant
Milk kg (LA3)	rs109638457	8	56523424	G	A	A	0.35	-360	109	7.02713	MODIFIER,intergenic_variant
Milk kg (LA3)	rs379493291	8	56525148	C	T	T	0.35	-354	109	6.84883	MODIFIER,intergenic_variant
Milk kg (LA3)	rs385677618	8	56534074	C	T	T	0.33	-346	114	8.03894	MODIFIER,intergenic_variant
Milk kg (LA3)	rs379654431	8	56536544	T	C	C	0.34	-372	110	7.25795	MODIFIER,intergenic_variant
Milk kg (LA3)	rs378153958	8	56537990	G	A	A	0.35	-372	109	7.12863	MODIFIER,intergenic_variant
Milk kg (LA3)	rs110851281	8	56545299	A	C	C	0.35	-352	108	6.8345	MODIFIER,intergenic_variant
Milk kg (LA3)	rs380704462	8	56545484	T	C	C	0.32	-302	115	7.6645	MODIFIER,intergenic_variant
Milk kg (LA3)	rs207905701	8	56558215	G	A	A	0.33	-329	114	7.86686	MODIFIER,intergenic_variant
Milk kg (LA3)	rs380504440	8	56567671	G	A	A	0.34	-308	113	7.17501	MODIFIER,intergenic_variant
Milk kg (LA3)	rs432948152	8	56568636	A	G	G	0.33	-338	115	8.03586	MODIFIER,intergenic_variant
Protein kg (LA3)	rs432948152	8	56568636	A	G	G	0.33	-8.5	3.9	6.83784	MODIFIER,intergenic_variant
Milk kg (LAm)	rs474563840	8	56820276	G	A	A	0.15	-145	215	6.89249	MODIFIER,intergenic_variant
Milk kg (LAm)	rs461608776	8	56820546	A	C	C	0.15	-145	215	6.89249	MODIFIER,intergenic_variant
Milk kg (LAm)	rs208336111	8	56889136	C	A	A	0.16	-92	192	6.92388	MODIFIER,intergenic_variant
Milk kg (LAm)	rs438381711	8	56898488	C	T	T	0.16	-112	188	6.82931	MODIFIER,intergenic_variant
Milk kg (LAm)	rs133441433	8	59912308	T	C	C	0.19	-94	164	6.95653	MODIFIER,intron_variant,upstream_gene_variant	GBA2,RGP1
Protein kg (LAm)	rs133441433	8	59912308	T	C	C	0.19	-1.2	5.5	6.85127	MODIFIER,intron_variant,upstream_gene_variant	GBA2,RGP1
Protein kg (LAm)	rs209410297	8	59917483	G	T	T	0.22	-5.8	4.8	7.04676	MODIFIER,upstream_gene_variant,intron_variant,downstream_gene_variant	GBA2,RGP1,MSMP
Milk kg (LAm)	rs209410297	8	59917483	G	T	T	0.22	-216	144	6.89581	MODIFIER,upstream_gene_variant,intron_variant,downstream_gene_variant	GBA2,RGP1,MSMP
Protein kg (LAm)	rs210911072	8	59917537	C	G	G	0.23	-6.4	4.6	7.53045	MODIFIER,upstream_gene_variant,intron_variant,downstream_gene_variant	GBA2,RGP1,MSMP
Milk kg (LAm)	rs210911072	8	59917537	C	G	G	0.23	-240	137	7.42765	MODIFIER,upstream_gene_variant,intron_variant,downstream_gene_variant	GBA2,RGP1,MSMP
Protein kg (LAm)	rs211382651	8	59921538	G	A	A	0.22	-5	4.8	6.81019	MODIFIER,MODERATE,LOW,upstream_gene_variant,missense_variant,intron_variant,synonymous_variant	GBA2,RGP1,MSMP
Protein kg (LAm)	rs209712902	8	59923239	C	T	T	0.22	-5	4.8	6.83672	MODIFIER,downstream_gene_variant,upstream_gene_variant	GBA2,RGP1,MSMP
Protein kg (LAm)	rs384112094	8	59924592	T	C	C	0.22	-4.6	4.7	6.92267	MODIFIER,downstream_gene_variant,upstream_gene_variant	GBA2,RGP1,MSMP
Milk kg (LAm)	rs210866705	8	59926999	C	T	T	0.19	-93	164	6.96924	MODIFIER,downstream_gene_variant,upstream_gene_variant	RGP1,MSMP
Protein kg (LAm)	rs210866705	8	59926999	C	T	T	0.19	-1.2	5.5	6.90349	MODIFIER,downstream_gene_variant,upstream_gene_variant	RGP1,MSMP
Milk kg (LAm)	rs385280759	8	59928845	C	T	T	0.19	-93	164	6.96924	MODIFIER,intergenic_variant
Protein kg (LAm)	rs385280759	8	59928845	C	T	T	0.19	-1.2	5.5	6.90349	MODIFIER,intergenic_variant
Protein kg (LAm)	rs209337146	8	59936035	G	A	A	0.22	-2.4	4.8	6.82554	MODIFIER,intergenic_variant
Milk kg (LAm)	rs209337146	8	59936035	G	A	A	0.22	-115	143	6.8201	MODIFIER,intergenic_variant
Protein kg (LAm)	rs209976569	8	59940211	C	T	T	0.22	-2.4	4.8	6.82554	MODIFIER,intergenic_variant
Milk kg (LAm)	rs209976569	8	59940211	C	T	T	0.22	-115	143	6.8201	MODIFIER,intergenic_variant
Protein kg (LAm)	-	8	59940824	T	TA	TA	0.22	-5	4.8	6.8627	MODIFIER,intergenic_variant
Protein kg (LAm)	rs208557965	8	59941107	C	T	T	0.22	-5	4.8	6.8627	MODIFIER,intergenic_variant
Protein kg (LAm)	rs210145307	8	59941323	C	G	G	0.22	-5	4.8	6.8627	MODIFIER,intergenic_variant
Protein kg (LAm)	rs207937290	8	59941339	C	A	A	0.22	-5	4.8	6.8627	MODIFIER,intergenic_variant
Protein kg (LAm)	rs209308880	8	59942751	C	T	T	0.21	-2.5	5	7.12596	MODIFIER,intergenic_variant
Milk kg (LAm)	rs209308880	8	59942751	C	T	T	0.21	-136	150	7.09987	MODIFIER,intergenic_variant
Protein kg (LAm)	rs208451080	8	59942905	T	A	A	0.21	-1.8	5.1	7.03896	MODIFIER,intergenic_variant
Milk kg (LAm)	rs208451080	8	59942905	T	A	A	0.21	-101	152	6.9489	MODIFIER,intergenic_variant
Protein kg (LAm)	rs210440669	8	59951589	C	T	T	0.2	-2.8	5.1	7.20779	MODIFIER,upstream_gene_variant,intron_variant,non_coding_transcript_variant	ENSBTAG00000049289,NPR2
Milk kg (LAm)	rs210440669	8	59951589	C	T	T	0.2	-126	153	7.19388	MODIFIER,upstream_gene_variant,intron_variant,non_coding_transcript_variant	ENSBTAG00000049289,NPR2
Milk kg (LAm)	rs207911456	8	59953079	G	A	A	0.19	-66	169	6.82628	MODIFIER,upstream_gene_variant,intron_variant,non_coding_transcript_variant	ENSBTAG00000049289,NPR2
Milk kg (LAm)	rs134999967	8	59958956	A	C	C	0.19	-66	169	6.82628	MODIFIER,intron_variant,downstream_gene_variant	ENSBTAG00000049289,NPR2
Milk kg (LAm)	-	8	59964891	CAGG	C	C	0.15	-62	214	7.229	MODIFIER,intron_variant	NPR2
Protein kg (LAm)	-	8	59964891	CAGG	C	C	0.15	0.8	7.2	6.80435	MODIFIER,intron_variant	NPR2
Protein kg (LAm)	rs211143041	8	59971254	T	C	C	0.21	-2	5.1	7.21228	MODIFIER,intron_variant,downstream_gene_variant	NPR2,SPAG8
Milk kg (LAm)	rs211143041	8	59971254	T	C	C	0.21	-116	151	7.19743	MODIFIER,intron_variant,downstream_gene_variant	NPR2,SPAG8
Milk kg (LAm)	rs208229903	8	59975395	G	A	A	0.21	-136	150	6.94955	MODIFIER,MODERATE,downstream_gene_variant,missense_variant,splice_region_variant	NPR2,SPAG8,HINT2
Protein kg (LAm)	rs208229903	8	59975395	G	A	A	0.21	-2.6	5	6.86877	MODIFIER,MODERATE,downstream_gene_variant,missense_variant,splice_region_variant	NPR2,SPAG8,HINT2
Milk kg (LAm)	rs211034406	8	59980830	G	T	T	0.21	-137	150	6.95986	MODIFIER,upstream_gene_variant,intron_variant	SPAG8,HINT2
Protein kg (LAm)	rs211034406	8	59980830	G	T	T	0.21	-2.6	5	6.87549	MODIFIER,upstream_gene_variant,intron_variant	SPAG8,HINT2
Milk kg (LAm)	rs720866284	8	59992059	T	C	C	0.21	-137	150	6.95986	MODIFIER,intron_variant	FAM221B
Protein kg (LAm)	rs720866284	8	59992059	T	C	C	0.21	-2.6	5	6.87549	MODIFIER,intron_variant	FAM221B
Milk kg (LAm)	rs453059241	8	59992060	G	C	C	0.21	-137	150	6.95986	MODIFIER,intron_variant	FAM221B
Protein kg (LAm)	rs453059241	8	59992060	G	C	C	0.21	-2.6	5	6.87549	MODIFIER,intron_variant	FAM221B
Milk kg (LAm)	rs207645646	8	60018977	C	G	G	0.2	-126	153	7.18709	MODIFIER,intron_variant	TMEM8B
Protein kg (LAm)	rs207645646	8	60018977	C	G	G	0.2	-2.8	5.1	7.1355	MODIFIER,intron_variant	TMEM8B
Protein kg (LAm)	rs209053028	8	60020788	G	T	T	0.2	-2.4	5.2	6.88083	MODIFIER,intron_variant	TMEM8B
Milk kg (LAm)	rs378051756	8	60027760	C	T	T	0.15	-72	226	6.96454	MODIFIER,downstream_gene_variant	TMEM8B,OR13E1
Milk kg (LAm)	rs137062728	8	60079364	G	T	T	0.14	-286	226	7.68315	MODIFIER,downstream_gene_variant	OR13J1C
Milk kg (LAm)	rs466529144	8	60079365	G	T	T	0.14	-286	226	7.68315	MODIFIER,downstream_gene_variant	OR13J1C
Milk kg (LAm)	rs797297575	8	60079367	A	G	G	0.14	-280	226	8.02898	MODIFIER,downstream_gene_variant	OR13J1C
Protein kg (LAm)	rs797297575	8	60079367	A	G	G	0.14	-12.1	7.6	6.97657	MODIFIER,downstream_gene_variant	OR13J1C
Milk kg (LA3)	rs797297575	8	60079367	A	G	G	0.14	-328	276	6.92404	MODIFIER,downstream_gene_variant	OR13J1C
Milk kg (LAm)	rs379488076	8	60102002	G	T	T	0.18	-324	180	7.45686	MODIFIER,upstream_gene_variant	OR13J1F
Protein kg (LAm)	rs379488076	8	60102002	G	T	T	0.18	-11.2	6	6.82256	MODIFIER,upstream_gene_variant	OR13J1F
Milk kg (LA3)	rs384290594	8	62191199	T	C	C	0.31	-90	126	6.83946	MODIFIER,intergenic_variant
Milk kg (LA3)	rs207684383	8	62196050	C	T	T	0.31	-108	128	6.83509	MODIFIER,intergenic_variant
Milk kg (LA3)	rs211061525	8	62196164	C	T	T	0.31	-109	128	6.86896	MODIFIER,intergenic_variant
Milk kg (LA3)	rs132854381	8	62196382	C	T	T	0.31	-128	128	7.21355	MODIFIER,intergenic_variant
Milk kg (LA3)	rs211274373	8	62197037	C	T	T	0.3	-56	131	6.88779	MODIFIER,intergenic_variant
Milk kg (LA3)	rs378638398	8	62197310	T	C	C	0.31	-110	128	6.84742	MODIFIER,intergenic_variant
Milk kg (LA3)	rs381316863	8	62197331	T	C	C	0.31	-113	128	6.88138	MODIFIER,intergenic_variant
Milk kg (LA3)	rs384366501	8	62197353	T	C	C	0.31	-113	128	6.88138	MODIFIER,intergenic_variant
Milk kg (LA3)	rs379374118	8	62197368	T	C	C	0.31	-113	128	6.88138	MODIFIER,intergenic_variant
Milk kg (LA3)	rs382699520	8	62197387	G	A	A	0.31	-113	128	6.88138	MODIFIER,intergenic_variant
Milk kg (LA3)	rs208047713	8	62197843	G	C	C	0.31	-110	128	6.82574	MODIFIER,intergenic_variant
Milk kg (LA3)	rs378153632	8	62198524	A	T	T	0.31	-108	128	6.81392	MODIFIER,intergenic_variant
Milk kg (LA3)	rs380752027	8	62198533	A	G	G	0.31	-108	128	6.81392	MODIFIER,intergenic_variant
Milk kg (LA3)	rs208161923	8	62198570	A	C	C	0.3	-96	129	6.81942	MODIFIER,intergenic_variant
Milk kg (LA3)	rs209938657	8	62198633	C	T	T	0.3	-112	131	6.81247	MODIFIER,intergenic_variant
Milk kg (LA3)	rs211280965	8	62198645	A	T	T	0.3	-112	131	6.81247	MODIFIER,intergenic_variant
Milk kg (LA3)	rs208732188	8	62198692	C	T	T	0.31	-110	128	6.84742	MODIFIER,intergenic_variant
Milk kg (LA3)	rs210004612	8	62198801	G	C	C	0.31	-110	128	6.84742	MODIFIER,intergenic_variant
Milk kg (LA3)	rs211475146	8	62198833	C	G	G	0.31	-110	128	6.84742	MODIFIER,intergenic_variant
Milk kg (LA3)	rs384778620	8	62198848	A	G	G	0.31	-110	128	6.84742	MODIFIER,intergenic_variant
Milk kg (LA3)	rs207688326	8	62198860	A	G	G	0.31	-110	128	6.84742	MODIFIER,intergenic_variant
Milk kg (LA3)	rs208325327	8	62199007	T	C	C	0.31	-109	128	6.85876	MODIFIER,intergenic_variant
Milk kg (LA3)	rs210814422	8	62199029	G	T	T	0.31	-109	128	6.86913	MODIFIER,intergenic_variant
Protein % (LA2)	rs800265530	10	33025682	G	T	T	0.26	0.073	0.02	7.14365	MODIFIER,intergenic_variant
Protein % (LA2)	rs472822062	10	33026251	G	T	T	0.26	0.074	0.019	7.19177	MODIFIER,intergenic_variant
Protein % (LA2)	-	10	33060157	C	G	G	0.26	0.073	0.02	7.16621	MODIFIER,intergenic_variant
Protein % (LA2)	rs109195565	10	33091352	T	C	T	0.31	0.049	0.01	8.21413	MODIFIER,intergenic_variant
Protein % (LA2)	rs109579554	10	33092897	G	A	G	0.32	0.047	0.01	7.55611	MODIFIER,intergenic_variant
Protein % (LA2)	rs381713417	10	33094229	G	C	G	0.26	0.046	0.01	6.91351	MODIFIER,intergenic_variant
Protein % (LA2)	rs134166845	10	33096082	C	CTTT	C	0.31	0.048	0.01	7.83649	MODIFIER,intergenic_variant
Protein % (LA2)	rs132673482	10	33097237	C	G	C	0.28	0.046	0.01	8.33112	MODIFIER,intergenic_variant
Protein % (LA2)	rs132670330	10	33099849	G	A	G	0.31	0.048	0.01	8.19572	MODIFIER,intergenic_variant
Protein % (LA2)	rs380740132	10	33134798	G	C	C	0.26	0.076	0.019	7.64945	MODIFIER,intergenic_variant
Protein % (LA2)	rs378207082	10	33168756	C	T	T	0.26	0.076	0.019	7.79473	MODIFIER,intergenic_variant
Protein % (LA2)	rs380735656	10	33168768	C	T	T	0.26	0.076	0.019	7.79473	MODIFIER,intergenic_variant
Protein % (LA2)	rs385301778	10	33182448	AT	A	A	0.26	0.077	0.019	7.64418	MODIFIER,intergenic_variant
Protein % (LA2)	rs378081750	10	33216437	T	C	C	0.27	0.076	0.019	7.70875	MODIFIER,intergenic_variant
Protein % (LA2)	rs378196530	10	33220372	G	A	A	0.26	0.078	0.019	7.52149	MODIFIER,intergenic_variant
Protein % (LA2)	rs381048339	10	33247924	G	T	T	0.26	0.071	0.019	7.22377	MODIFIER,intergenic_variant
Protein % (LA2)	rs464800181	10	33248437	G	GT	GT	0.31	0.06	0.016	7.23074	MODIFIER,intergenic_variant
Protein % (LA2)	rs377772716	10	33254967	T	C	C	0.26	0.078	0.019	7.53367	MODIFIER,intergenic_variant
Protein % (LA2)	rs381444404	10	33261767	A	G	G	0.27	0.07	0.018	7.22143	MODIFIER,intergenic_variant
Protein % (LA2)	rs447910197	10	33272245	A	G	G	0.27	0.073	0.018	7.32626	MODIFIER,intergenic_variant
Protein % (LA2)	rs386109774	10	33277561	C	T	T	0.26	0.08	0.019	7.61566	MODIFIER,intergenic_variant
Protein % (LA2)	rs383719770	10	33278482	C	T	T	0.26	0.08	0.019	7.71132	MODIFIER,intergenic_variant
Protein % (LA2)	rs384481270	10	33280021	C	T	T	0.26	0.08	0.019	7.6261	MODIFIER,intergenic_variant
Protein % (LA2)	rs379608545	10	33292476	G	C	C	0.26	0.08	0.018	7.84537	MODIFIER,intergenic_variant
Protein % (LA2)	rs467308253	10	33297802	T	G	G	0.27	0.078	0.018	8.06412	MODIFIER,intergenic_variant
Protein % (LA2)	rs381973943	10	33298604	T	A	A	0.27	0.078	0.018	7.94458	MODIFIER,intergenic_variant
Protein % (LA2)	rs384208129	10	33298739	A	G	G	0.27	0.079	0.018	7.58223	MODIFIER,intergenic_variant
Protein % (LA2)	rs385852255	10	33301517	G	A	A	0.26	0.08	0.018	7.94706	MODIFIER,intergenic_variant
Protein % (LA2)	rs380864490	10	33301533	C	T	T	0.26	0.08	0.018	7.94706	MODIFIER,intergenic_variant
Protein % (LA2)	rs377962209	10	33302292	C	T	T	0.26	0.08	0.018	7.90035	MODIFIER,intergenic_variant
Protein % (LA2)	rs377804393	10	33302988	T	C	C	0.26	0.08	0.018	8.05188	MODIFIER,intergenic_variant
Protein % (LA2)	rs385112054	10	33307313	G	C	C	0.26	0.08	0.019	7.50756	MODIFIER,intergenic_variant
Protein % (LA2)	rs378842800	10	33309574	A	C	C	0.26	0.08	0.019	7.71422	MODIFIER,intergenic_variant
Protein % (LA2)	-	10	33311455	T	C	C	0.26	0.08	0.019	7.70854	MODIFIER,intergenic_variant
Protein % (LA2)	rs798987952	10	33317457	G	T	T	0.26	0.08	0.019	7.58374	MODIFIER,intergenic_variant
Protein % (LA2)	-	10	33317689	T	A	A	0.26	0.08	0.019	7.53276	MODIFIER,intergenic_variant
Protein % (LA2)	rs383659329	10	33318089	C	A	A	0.26	0.08	0.019	7.70712	MODIFIER,intergenic_variant
Protein % (LA2)	rs451116926	10	33318152	G	A	A	0.26	0.08	0.019	7.70712	MODIFIER,intergenic_variant
Protein % (LA2)	rs433826357	10	33320444	G	C	C	0.26	0.08	0.019	7.70712	MODIFIER,intergenic_variant
Protein % (LA2)	rs384364422	10	33321303	C	T	T	0.29	0.075	0.017	7.04412	MODIFIER,intergenic_variant
Protein % (LA2)	rs381552329	10	33321584	T	C	C	0.27	0.081	0.018	8.08481	MODIFIER,intergenic_variant
Protein % (LA2)	rs210503994	10	33321713	C	G	G	0.27	0.079	0.018	8.21794	MODIFIER,intergenic_variant
Protein % (LA2)	rs382929792	10	33322116	T	C	C	0.27	0.083	0.018	7.95057	MODIFIER,intergenic_variant
Protein % (LA2)	rs385351082	10	33322122	T	C	C	0.27	0.083	0.018	7.95057	MODIFIER,intergenic_variant
Protein % (LA2)	rs384804106	10	33325799	C	G	G	0.26	0.082	0.019	7.59708	MODIFIER,intergenic_variant
Protein % (LA2)	rs384835828	10	33326703	C	T	T	0.26	0.08	0.019	7.68546	MODIFIER,intergenic_variant
Protein % (LA2)	-	10	33326735	G	A	A	0.26	0.075	0.019	7.11965	MODIFIER,intergenic_variant
Protein % (LA2)	rs384124264	10	33329084	C	T	T	0.26	0.078	0.019	7.60429	MODIFIER,intergenic_variant
Protein % (LA2)	rs379566108	10	33329533	C	T	T	0.26	0.08	0.019	7.68546	MODIFIER,intergenic_variant
Protein % (LA2)	rs797279058	10	33329873	A	G	G	0.26	0.078	0.019	7.43061	MODIFIER,intergenic_variant
Protein % (LA2)	rs381182346	10	33330440	A	G	G	0.26	0.078	0.019	7.38277	MODIFIER,intergenic_variant
Protein % (LA2)	rs378388125	10	33330843	G	A	A	0.26	0.077	0.019	7.62843	MODIFIER,intergenic_variant
Protein % (LA2)	rs378922066	10	33330925	A	G	G	0.26	0.078	0.019	7.55798	MODIFIER,intergenic_variant
Protein % (LA2)	rs379241308	10	33331295	G	C	C	0.26	0.078	0.019	7.55798	MODIFIER,intergenic_variant
Protein % (LA2)	rs797847593	10	33332017	C	T	T	0.26	0.08	0.019	7.70842	MODIFIER,intergenic_variant
Protein % (LA2)	rs383093116	10	33332100	C	G	G	0.26	0.08	0.019	7.78363	MODIFIER,intergenic_variant
Protein % (LA2)	rs385665229	10	33332116	C	A	A	0.26	0.078	0.019	7.55798	MODIFIER,intergenic_variant
Protein % (LA2)	rs380035153	10	33332516	A	G	G	0.26	0.077	0.019	7.62826	MODIFIER,intergenic_variant
Protein % (LA2)	rs383307946	10	33332666	A	C	C	0.26	0.076	0.019	6.97798	MODIFIER,intergenic_variant
Protein % (LA2)	rs378426788	10	33332774	C	CAAG	CAAG	0.26	0.076	0.019	7.57132	MODIFIER,intergenic_variant
Protein % (LA2)	rs384117598	10	33333021	G	A	A	0.26	0.079	0.019	7.527	MODIFIER,intergenic_variant
Protein % (LA2)	rs382145174	10	33333165	A	G	G	0.26	0.082	0.019	7.48706	MODIFIER,intergenic_variant
Protein % (LA2)	rs208498772	10	33333173	T	C	C	0.26	0.082	0.019	7.48706	MODIFIER,intergenic_variant
Protein % (LA2)	rs211478600	10	33333223	A	G	G	0.26	0.081	0.019	7.81979	MODIFIER,intergenic_variant
Protein % (LA2)	rs384827315	10	33333530	A	C	C	0.26	0.081	0.019	7.67441	MODIFIER,intergenic_variant
Protein % (LA2)	rs382752139	10	33334438	A	C	C	0.26	0.078	0.019	7.55382	MODIFIER,intergenic_variant
Protein % (LA2)	rs385035264	10	33334644	T	C	C	0.26	0.079	0.019	7.71445	MODIFIER,intergenic_variant
Protein % (LA2)	rs380007826	10	33334695	T	A	A	0.26	0.083	0.019	7.92226	MODIFIER,intergenic_variant
Protein % (LA2)	rs385132323	10	33334889	A	T	T	0.26	0.079	0.019	7.59508	MODIFIER,intergenic_variant
Protein % (LA2)	rs380469618	10	33335643	CAG	C	C	0.26	0.08	0.019	7.41543	MODIFIER,intergenic_variant
Protein % (LA2)	rs378452620	10	33336053	C	T	T	0.26	0.079	0.019	7.56733	MODIFIER,intergenic_variant
Protein % (LA2)	rs384275518	10	33336440	G	A	A	0.26	0.079	0.019	7.64297	MODIFIER,intergenic_variant
Protein % (LA2)	rs210384990	10	33336750	T	C	C	0.26	0.079	0.019	7.49972	MODIFIER,intergenic_variant
Protein % (LA2)	rs211284324	10	33336758	A	T	T	0.26	0.079	0.019	7.49972	MODIFIER,intergenic_variant
Protein % (LA2)	rs208768872	10	33336829	G	A	A	0.26	0.079	0.019	7.64297	MODIFIER,intergenic_variant
Protein % (LA2)	rs379604485	10	33336983	C	T	T	0.26	0.079	0.019	7.66671	MODIFIER,intergenic_variant
Protein % (LA2)	rs209042957	10	33337095	C	A	A	0.26	0.079	0.019	7.59508	MODIFIER,intergenic_variant
Protein % (LA2)	rs379920985	10	33337211	C	A	A	0.26	0.079	0.019	7.64297	MODIFIER,intergenic_variant
Protein % (LA2)	rs382640921	10	33337340	G	T	T	0.26	0.079	0.019	7.64297	MODIFIER,intergenic_variant
Protein % (LA2)	rs385272283	10	33337368	C	T	T	0.26	0.079	0.019	7.64297	MODIFIER,intergenic_variant
Protein % (LA2)	rs446392517	10	33337504	C	T	T	0.26	0.078	0.019	7.55798	MODIFIER,intergenic_variant
Protein % (LA2)	rs207796500	10	33337552	C	T	T	0.26	0.077	0.019	7.56638	MODIFIER,intergenic_variant
Protein % (LA2)	rs207728298	10	33337799	G	A	A	0.26	0.08	0.019	7.40683	MODIFIER,intergenic_variant
Protein % (LA2)	rs379074321	10	33338276	C	T	T	0.26	0.079	0.019	7.76659	MODIFIER,intergenic_variant
Protein % (LA2)	rs210971217	10	33338383	G	A	A	0.26	0.08	0.019	7.37616	MODIFIER,intergenic_variant
Protein % (LA2)	rs385961879	10	33338415	C	T	T	0.26	0.079	0.019	7.64297	MODIFIER,intergenic_variant
Protein % (LA2)	rs453044520	10	33339059	TC	T	T	0.26	0.079	0.019	7.6803	MODIFIER,intergenic_variant
Protein % (LA2)	rs383415118	10	33339098	C	T	T	0.26	0.08	0.019	7.43762	MODIFIER,intergenic_variant
Protein % (LA2)	rs384475452	10	33339349	G	A	A	0.26	0.08	0.019	7.56046	MODIFIER,intergenic_variant
Protein % (LA2)	rs386093194	10	33340542	G	A	A	0.26	0.079	0.019	7.66671	MODIFIER,intergenic_variant
Protein % (LA2)	rs385114823	10	33342483	T	G	G	0.26	0.079	0.019	7.71454	MODIFIER,intergenic_variant
Protein % (LA2)	rs382603805	10	33346755	G	A	A	0.29	0.06	0.017	6.80293	MODIFIER,intergenic_variant
Protein % (LA2)	rs379563768	10	33348391	G	C	C	0.3	0.065	0.017	6.81518	MODIFIER,intergenic_variant
Protein % (LA2)	rs384995676	10	33348410	T	C	C	0.3	0.065	0.017	6.81518	MODIFIER,intergenic_variant
Protein % (LA2)	rs384292240	10	33348940	C	A	A	0.26	0.08	0.019	7.67133	MODIFIER,intergenic_variant
Protein % (LA2)	rs377845795	10	33348957	G	C	C	0.26	0.083	0.019	7.85743	MODIFIER,intergenic_variant
Protein % (LA2)	rs381388706	10	33349147	T	C	C	0.26	0.08	0.019	7.72793	MODIFIER,intergenic_variant
Protein % (LA2)	rs384473671	10	33349178	C	T	T	0.26	0.084	0.019	7.55381	MODIFIER,intergenic_variant
Protein % (LA2)	rs378094094	10	33349181	A	T	T	0.26	0.084	0.019	7.55381	MODIFIER,intergenic_variant
Protein % (LA2)	rs381572422	10	33349288	A	G	G	0.26	0.08	0.019	7.80306	MODIFIER,intergenic_variant
Protein % (LA2)	rs384179331	10	33349310	C	T	T	0.26	0.076	0.019	7.58044	MODIFIER,intergenic_variant
Protein % (LA2)	rs384955285	10	33349479	T	A	A	0.26	0.081	0.019	7.79125	MODIFIER,intergenic_variant
Protein % (LA2)	rs378865347	10	33349485	C	G	G	0.26	0.08	0.019	7.72697	MODIFIER,intergenic_variant
Protein % (LA2)	rs381818645	10	33349836	C	T	T	0.26	0.08	0.019	7.56421	MODIFIER,intergenic_variant
Protein % (LA2)	rs379924567	10	33349942	C	T	T	0.26	0.08	0.019	7.7383	MODIFIER,intergenic_variant
Protein % (LA2)	rs209342208	10	33350004	A	G	G	0.26	0.08	0.019	7.72937	MODIFIER,intergenic_variant
Protein % (LA2)	rs385294202	10	33350013	C	T	T	0.26	0.08	0.019	7.72937	MODIFIER,intergenic_variant
Protein % (LA2)	rs380795255	10	33350032	C	T	T	0.26	0.08	0.019	7.72937	MODIFIER,intergenic_variant
Protein % (LA2)	rs384132746	10	33350033	A	G	G	0.26	0.08	0.019	7.72937	MODIFIER,intergenic_variant
Protein % (LA2)	rs383267124	10	33350321	T	A	A	0.26	0.08	0.019	7.72937	MODIFIER,intergenic_variant
Protein % (LA2)	rs377912010	10	33350342	C	A	A	0.26	0.078	0.019	7.53352	MODIFIER,intergenic_variant
Protein % (LA2)	rs383756028	10	33350442	T	C	C	0.26	0.084	0.019	7.98061	MODIFIER,intergenic_variant
Protein % (LA2)	rs210529968	10	33350545	C	T	T	0.26	0.08	0.019	7.78699	MODIFIER,intergenic_variant
Protein % (LA2)	rs208417753	10	33350631	T	C	C	0.26	0.08	0.019	7.6815	MODIFIER,intergenic_variant
Protein % (LA2)	rs379594273	10	33350722	G	A	A	0.26	0.081	0.018	7.9298	MODIFIER,intergenic_variant
Protein % (LA2)	rs381657533	10	33350927	A	C	C	0.26	0.08	0.019	7.60079	MODIFIER,intergenic_variant
Protein % (LA2)	rs383967211	10	33351050	A	C	C	0.26	0.08	0.019	7.77506	MODIFIER,intergenic_variant
Protein % (LA2)	rs381914071	10	33351313	C	T	T	0.26	0.08	0.019	7.81378	MODIFIER,intergenic_variant
Protein % (LA2)	rs443707555	10	33351530	TGA	T	T	0.26	0.08	0.019	7.84183	MODIFIER,intergenic_variant
Protein % (LA2)	rs382786941	10	33351602	G	A	A	0.26	0.08	0.019	7.81378	MODIFIER,intergenic_variant
Protein % (LA2)	rs382963087	10	33352696	C	T	T	0.26	0.076	0.019	7.73783	MODIFIER,intergenic_variant
Protein % (LA2)	rs431945699	10	33353120	C	T	T	0.26	0.08	0.019	7.88361	MODIFIER,intergenic_variant
Protein % (LA2)	rs208447603	10	33353184	A	G	G	0.26	0.078	0.019	7.6171	MODIFIER,intergenic_variant
Protein % (LA2)	rs378851584	10	33353755	C	T	T	0.26	0.076	0.019	7.62319	MODIFIER,intergenic_variant
Protein % (LA2)	rs381191971	10	33353821	A	G	G	0.26	0.076	0.019	7.57497	MODIFIER,intergenic_variant
Protein % (LA2)	rs383825988	10	33353832	C	T	T	0.26	0.076	0.019	7.57497	MODIFIER,intergenic_variant
Protein % (LA2)	rs379193920	10	33353900	A	G	G	0.26	0.08	0.019	7.76111	MODIFIER,intergenic_variant
Protein % (LA2)	rs382613944	10	33354012	G	T	T	0.26	0.076	0.019	7.62319	MODIFIER,intergenic_variant
Protein % (LA2)	rs385893072	10	33354073	T	G	G	0.26	0.08	0.019	7.81378	MODIFIER,intergenic_variant
Protein % (LA2)	rs379736040	10	33354112	C	CAG	CAG	0.26	0.08	0.019	7.81378	MODIFIER,intergenic_variant
Protein % (LA2)	rs383069389	10	33354350	A	C	C	0.26	0.08	0.019	7.62503	MODIFIER,intergenic_variant
Protein % (LA2)	rs384313605	10	33356199	G	A	A	0.26	0.08	0.019	7.81378	MODIFIER,intergenic_variant
Protein % (LA2)	rs378022774	10	33356809	G	GCCTC	GCCTC	0.26	0.08	0.019	7.82829	MODIFIER,intergenic_variant
Protein % (LA2)	rs379571160	10	33357427	C	CA	CA	0.26	0.08	0.019	7.89297	MODIFIER,intergenic_variant
Protein % (LA2)	rs137478723	10	33357448	C	T	T	0.35	0.061	0.015	7.30708	MODIFIER,intergenic_variant
Protein % (LA2)	rs380203699	10	33358879	T	C	C	0.26	0.08	0.019	7.53745	MODIFIER,intergenic_variant
Protein % (LA2)	rs378424886	10	33358960	T	C	C	0.26	0.08	0.019	7.74304	MODIFIER,intergenic_variant
Protein % (LA2)	rs380982570	10	33359007	G	A	A	0.26	0.08	0.019	7.647	MODIFIER,intergenic_variant
Protein % (LA2)	rs383631179	10	33359118	G	A	A	0.26	0.08	0.019	7.76521	MODIFIER,intergenic_variant
Protein % (LA2)	rs377854817	10	33359173	A	C	C	0.26	0.08	0.019	7.79944	MODIFIER,intergenic_variant
Protein % (LA2)	rs381399879	10	33359283	G	C	C	0.26	0.084	0.019	7.71784	MODIFIER,intergenic_variant
Protein % (LA2)	rs384482377	10	33359350	C	A	A	0.26	0.08	0.019	7.81596	MODIFIER,intergenic_variant
Protein % (LA2)	rs378105301	10	33359360	G	A	A	0.26	0.08	0.019	7.81596	MODIFIER,intergenic_variant
Protein % (LA2)	rs384957673	10	33360550	G	A	A	0.26	0.081	0.019	7.82378	MODIFIER,intergenic_variant
Protein % (LA2)	rs381070909	10	33361137	C	T	T	0.26	0.082	0.019	7.70805	MODIFIER,intergenic_variant
Protein % (LA2)	-	10	33361155	T	TTTTTAATTAATTTAATTTTAATTAATTTAA	TTTTTAATTAATTTAATTTTAATTAATTTAA	0.26	0.082	0.019	7.53402	MODIFIER,intergenic_variant
Protein % (LA2)	-	10	33361157	G	T	T	0.26	0.082	0.019	7.53402	MODIFIER,intergenic_variant
Protein % (LA2)	-	10	33361159	C	A	A	0.26	0.082	0.019	7.53402	MODIFIER,intergenic_variant
Protein % (LA2)	-	10	33361160	A	AT	AT	0.26	0.082	0.019	7.53402	MODIFIER,intergenic_variant
Protein % (LA2)	-	10	33361163	A	ATACT	ATACT	0.26	0.082	0.019	7.53402	MODIFIER,intergenic_variant
Protein % (LA2)	rs383121087	10	33361398	G	A	A	0.26	0.082	0.019	7.87179	MODIFIER,intergenic_variant
Protein % (LA2)	rs378393343	10	33361477	T	C	C	0.26	0.083	0.019	7.47713	MODIFIER,intergenic_variant
Protein % (LA2)	rs381293002	10	33361511	G	C	C	0.26	0.083	0.019	7.47713	MODIFIER,intergenic_variant
Protein % (LA2)	rs384658593	10	33361578	A	G	G	0.26	0.084	0.019	7.77878	MODIFIER,intergenic_variant
Protein % (LA2)	rs379532713	10	33361613	A	C	C	0.26	0.082	0.019	7.81135	MODIFIER,intergenic_variant
Protein % (LA2)	rs381661482	10	33361768	G	C	C	0.26	0.083	0.019	7.57658	MODIFIER,intergenic_variant
Protein % (LA2)	rs384036809	10	33361791	TG	T	T	0.26	0.083	0.019	7.57658	MODIFIER,intergenic_variant
Protein % (LA2)	rs379017593	10	33362026	C	G	G	0.26	0.082	0.019	7.74117	MODIFIER,intergenic_variant
Protein % (LA2)	rs477177387	10	33362310	TTCAGGTCAGA	T	T	0.26	0.08	0.019	7.44745	MODIFIER,intergenic_variant
Protein % (LA2)	rs208620785	10	33363463	C	T	T	0.26	0.083	0.019	7.63785	MODIFIER,intergenic_variant
Protein % (LA2)	rs378483352	10	33364073	C	T	T	0.26	0.082	0.019	7.74117	MODIFIER,intergenic_variant
Protein % (LA2)	rs384951480	10	33364257	G	T	T	0.26	0.082	0.019	7.96352	MODIFIER,intergenic_variant
Protein % (LA2)	rs384496191	10	33364509	T	C	C	0.26	0.082	0.019	7.74117	MODIFIER,intergenic_variant
Protein % (LA2)	rs382616159	10	33364567	G	T	T	0.26	0.082	0.019	7.74117	MODIFIER,intergenic_variant
Protein % (LA2)	rs384943974	10	33364762	A	T	T	0.26	0.082	0.019	7.74117	MODIFIER,intergenic_variant
Protein % (LA2)	rs379744388	10	33364858	A	G	G	0.26	0.082	0.019	7.77375	MODIFIER,intergenic_variant
Protein % (LA2)	rs381059832	10	33365172	G	C	C	0.26	0.082	0.019	7.74117	MODIFIER,intergenic_variant
Protein % (LA2)	rs381587189	10	33365266	C	G	G	0.26	0.082	0.019	7.74117	MODIFIER,intergenic_variant
Protein % (LA2)	rs385454708	10	33365345	G	A	A	0.26	0.082	0.019	7.71924	MODIFIER,intergenic_variant
Protein % (LA2)	rs383398966	10	33365380	C	T	T	0.26	0.082	0.019	7.71924	MODIFIER,intergenic_variant
Protein % (LA2)	-	10	33365399	G	GCC	GCC	0.26	0.082	0.019	7.73186	MODIFIER,intergenic_variant
Protein % (LA2)	-	10	33365407	AAAT	A	A	0.26	0.082	0.019	7.73186	MODIFIER,intergenic_variant
Protein % (LA2)	rs383581787	10	33365424	G	A	A	0.26	0.081	0.019	7.54809	MODIFIER,intergenic_variant
Protein % (LA2)	rs378561666	10	33365469	A	G	G	0.26	0.082	0.019	7.75407	MODIFIER,intergenic_variant
Protein % (LA2)	rs383667965	10	33365632	A	C	C	0.26	0.082	0.019	7.74117	MODIFIER,intergenic_variant
Protein % (LA2)	rs377991616	10	33365684	G	A	A	0.26	0.082	0.019	7.74117	MODIFIER,intergenic_variant
Protein % (LA2)	rs381575558	10	33365715	T	C	C	0.26	0.082	0.019	7.82403	MODIFIER,intergenic_variant
Protein % (LA2)	rs432162592	10	33365883	TACTTTCTGGA	T	T	0.26	0.085	0.019	7.84642	MODIFIER,intergenic_variant
Protein % (LA2)	rs384788290	10	33365925	G	A	A	0.26	0.085	0.019	7.84642	MODIFIER,intergenic_variant
Protein % (LA2)	rs379574609	10	33365955	A	C	C	0.26	0.085	0.019	7.84545	MODIFIER,intergenic_variant
Protein % (LA2)	rs469072046	10	33366018	T	TG	TG	0.26	0.082	0.019	7.74117	MODIFIER,intergenic_variant
Protein % (LA2)	rs382784812	10	33366021	GTCA	G	G	0.26	0.082	0.019	7.74117	MODIFIER,intergenic_variant
Protein % (LA2)	rs208746619	10	33366116	T	C	C	0.26	0.082	0.019	7.54934	MODIFIER,intergenic_variant
Protein % (LA2)	rs210836737	10	33366137	G	A	A	0.26	0.082	0.019	7.48266	MODIFIER,intergenic_variant
Protein % (LA2)	-	10	33366329	TACA	T	T	0.26	0.083	0.019	7.49144	MODIFIER,intergenic_variant
Protein % (LA2)	rs384777683	10	33366336	G	T	T	0.26	0.083	0.019	7.49144	MODIFIER,intergenic_variant
Protein % (LA2)	rs383444734	10	33370304	C	A	A	0.26	0.082	0.019	7.86234	MODIFIER,intergenic_variant
Protein % (LA2)	rs439974850	10	33370706	A	G	G	0.28	0.079	0.018	7.81446	MODIFIER,intergenic_variant
Protein % (LA2)	rs433296892	10	33375007	G	GT	GT	0.28	0.079	0.018	7.74614	MODIFIER,intergenic_variant
Protein % (LA2)	rs453951037	10	33382124	T	C	C	0.28	0.077	0.018	7.53167	MODIFIER,intergenic_variant
Protein % (LA2)	rs379070782	10	33390423	T	C	C	0.33	0.084	0.015	8.10308	MODIFIER,intergenic_variant
Protein % (LA2)	-	10	33390541	C	T	T	0.28	0.077	0.018	7.34198	MODIFIER,intergenic_variant
Protein % (LA2)	rs445970113	10	33390550	T	C	C	0.28	0.077	0.018	7.34198	MODIFIER,intergenic_variant
Protein % (LA2)	rs433326837	10	33391283	G	A	A	0.28	0.077	0.018	7.31656	MODIFIER,intergenic_variant
Protein % (LA2)	rs209151727	10	33391961	T	C	C	0.33	0.083	0.015	8.26206	MODIFIER,intergenic_variant
Protein % (LA2)	rs207820960	10	33392202	C	T	T	0.33	0.084	0.015	8.25953	MODIFIER,intergenic_variant
Protein % (LA2)	rs208959109	10	33393844	C	T	T	0.32	0.083	0.015	8.28872	MODIFIER,intergenic_variant
Protein % (LA2)	rs210306119	10	33395043	C	A	A	0.31	0.083	0.016	7.45242	MODIFIER,intergenic_variant
Protein % (LA2)	rs800484199	10	33396031	A	G	G	0.28	0.076	0.018	7.49027	MODIFIER,intergenic_variant
Protein % (LA2)	rs41650160	10	33396425	T	C	C	0.33	0.084	0.015	8.26656	MODIFIER,intergenic_variant
Protein % (LA2)	rs444329855	10	33398123	C	A	A	0.28	0.077	0.018	7.58185	MODIFIER,intergenic_variant
Protein % (LA2)	rs456414251	10	33398363	C	A	A	0.28	0.075	0.018	7.72668	MODIFIER,intergenic_variant
Protein % (LA2)	rs442854126	10	33398686	A	C	C	0.28	0.076	0.018	7.5692	MODIFIER,intergenic_variant
Protein % (LA2)	rs207728471	10	33402452	T	C	C	0.33	0.084	0.015	8.20809	MODIFIER,intergenic_variant
Protein % (LA2)	rs458498261	10	33407477	T	G	G	0.28	0.077	0.018	7.45334	MODIFIER,intergenic_variant
Protein % (LA2)	rs383859265	10	33416679	T	TA	TA	0.32	0.081	0.015	7.69728	MODIFIER,intergenic_variant
Protein % (LA2)	rs455570091	10	33419255	A	G	G	0.28	0.077	0.018	7.41199	MODIFIER,intergenic_variant
Protein % (LA2)	rs444821635	10	33424252	G	A	A	0.28	0.077	0.018	7.56988	MODIFIER,intergenic_variant
Protein % (LA2)	rs447558411	10	33430170	G	T	T	0.28	0.077	0.018	7.37472	MODIFIER,intergenic_variant
Protein % (LA2)	rs459529698	10	33432021	A	G	G	0.28	0.077	0.018	7.56988	MODIFIER,intergenic_variant
Protein % (LA2)	rs481415240	10	33432493	T	C	C	0.28	0.074	0.018	7.4812	MODIFIER,intergenic_variant
Protein % (LA2)	rs381675327	10	33434633	G	A	A	0.34	0.065	0.015	8.34939	MODIFIER,intergenic_variant
Protein % (LA2)	rs384915368	10	33436539	G	A	A	0.35	0.065	0.015	8.34939	MODIFIER,intergenic_variant
Protein % (LA2)	rs379426561	10	33437143	G	C	C	0.33	0.084	0.015	8.2804	MODIFIER,intergenic_variant
Protein % (LA2)	rs382062975	10	33437152	T	C	C	0.33	0.084	0.015	8.2804	MODIFIER,intergenic_variant
Protein % (LA2)	-	10	33438124	C	T	T	0.28	0.075	0.018	7.35058	MODIFIER,intergenic_variant
Protein % (LA2)	rs382256276	10	33439110	C	G	G	0.34	0.064	0.015	8.15271	MODIFIER,intergenic_variant
Protein % (LA2)	rs385449641	10	33441124	G	T	T	0.34	0.064	0.015	8.16849	MODIFIER,intergenic_variant
Protein % (LA2)	rs133632185	10	33441847	T	C	C	0.34	0.064	0.015	8.12942	MODIFIER,intergenic_variant
Protein % (LA2)	rs378001336	10	33444770	T	A	A	0.34	0.064	0.015	8.25531	MODIFIER,intergenic_variant
Protein % (LA2)	rs444505805	10	33446370	G	T	T	0.28	0.078	0.018	7.13538	MODIFIER,intergenic_variant
Protein % (LA2)	-	10	33447591	G	A	A	0.26	0.081	0.019	7.90257	MODIFIER,intergenic_variant
Protein % (LA2)	-	10	33447592	A	T	T	0.26	0.081	0.019	7.90257	MODIFIER,intergenic_variant
Protein % (LA2)	rs437836689	10	33452864	G	T	T	0.28	0.077	0.018	7.30178	MODIFIER,intergenic_variant
Protein % (LA2)	-	10	33513742	G	T	T	0.26	0.074	0.019	6.93852	MODIFIER,intergenic_variant
Protein % (LA2)	rs479026791	10	33532516	A	G	G	0.26	0.075	0.019	7.02759	MODIFIER,intergenic_variant
Protein % (LA2)	rs473148904	10	33587109	ATGCTGCTGC	A	A	0.28	0.084	0.017	7.87848	MODIFIER,intergenic_variant
Protein % (LA2)	rs464616375	10	33600691	C	T	T	0.28	0.084	0.017	7.9737	MODIFIER,intergenic_variant
Protein % (LA2)	rs454435600	10	33601361	C	G	G	0.26	0.075	0.019	6.84727	MODIFIER,intergenic_variant
Protein % (LA2)	rs386056800	10	33613276	C	T	T	0.26	0.077	0.019	7.02589	MODIFIER,intergenic_variant
Protein % (LA2)	rs109688731	10	33620142	G	C	G	0.49	-0.045	0.011	7.5819	MODIFIER,intergenic_variant
Protein % (LA2)	rs383587982	10	33820874	A	G	G	0.26	0.072	0.019	6.96671	MODIFIER,intergenic_variant
Protein % (LA2)	rs379192399	10	33821818	C	T	T	0.26	0.072	0.019	6.86418	MODIFIER,intergenic_variant
Protein % (LA2)	rs211191432	10	33833686	T	A	T	0.26	0.045	0.01	7.08867	MODIFIER,intergenic_variant
Protein % (LA2)	rs136497380	10	33840492	G	A	A	0.26	0.068	0.019	6.86301	MODIFIER,intergenic_variant
Protein % (LA2)	rs209228264	10	33841573	T	C	T	0.26	0.044	0.01	6.94014	MODIFIER,intergenic_variant
Protein % (LA2)	rs472767752	10	33856537	C	A	A	0.26	0.072	0.019	7.06524	MODIFIER,intron_variant	SPRED1
Protein % (LA2)	rs381313668	10	33857480	C	T	T	0.26	0.072	0.019	7.01403	MODIFIER,intron_variant	SPRED1
Protein % (LA2)	rs447686816	10	33858394	G	A	A	0.26	0.072	0.019	7.01403	MODIFIER,intron_variant	SPRED1
Protein % (LA2)	rs383556435	10	33867806	A	G	G	0.26	0.072	0.019	6.9091	MODIFIER,intron_variant,downstream_gene_variant	SPRED1,SNORA70
Protein % (LA2)	rs381399265	10	33871588	A	C	C	0.26	0.072	0.019	6.82214	MODIFIER,intron_variant,upstream_gene_variant	SPRED1,SNORA70
Protein % (LA2)	rs383713431	10	33900086	C	T	T	0.26	0.074	0.019	7.21186	MODIFIER,intron_variant	SPRED1
Protein % (LA2)	rs378464651	10	33920030	T	G	G	0.26	0.071	0.018	7.04242	MODIFIER,intron_variant	SPRED1
Protein % (LA2)	rs381703389	10	33924226	A	G	G	0.26	0.072	0.019	6.90441	MODIFIER,intron_variant	SPRED1
Protein % (LA2)	rs379286643	10	33925249	A	G	G	0.26	0.072	0.019	7.00743	MODIFIER,intron_variant	SPRED1
Protein % (LA2)	rs457932048	10	33935072	G	T	T	0.26	0.075	0.019	7.04398	MODIFIER,intron_variant	SPRED1
Protein % (LA2)	rs385469086	10	33937210	G	A	A	0.26	0.068	0.019	6.81514	MODIFIER,intron_variant	SPRED1
Protein % (LA2)	rs440080882	10	33940432	CAG	C	C	0.26	0.071	0.019	7.15933	MODIFIER,intron_variant	SPRED1
Protein % (LA2)	rs478155019	10	33940874	C	T	T	0.26	0.072	0.019	6.83717	MODIFIER,intron_variant	SPRED1
Protein % (LA2)	rs385466733	10	33945118	G	A	A	0.26	0.072	0.019	6.9603	MODIFIER,intron_variant	SPRED1
Protein % (LA2)	rs433665236	10	33962651	G	T	T	0.26	0.075	0.019	7.09826	MODIFIER,intron_variant	SPRED1
Protein % (LA2)	rs380632274	10	33965534	G	T	T	0.26	0.073	0.019	7.04636	MODIFIER,3_prime_UTR_variant	SPRED1
Protein % (LA2)	rs443687452	10	33967034	A	AT	AT	0.26	0.072	0.019	6.93331	MODIFIER,downstream_gene_variant	SPRED1
Protein % (LA2)	rs381625558	10	33969309	C	T	T	0.26	0.072	0.019	6.87077	MODIFIER,downstream_gene_variant	SPRED1
Protein % (LA2)	rs467140975	10	33984476	C	T	T	0.26	0.075	0.019	6.88899	MODIFIER,intergenic_variant
Protein % (LA2)	rs443389922	10	33996929	A	G	G	0.26	0.069	0.02	6.95424	MODIFIER,intergenic_variant
Protein % (LA2)	rs482675807	10	34009797	T	A	A	0.26	0.073	0.02	6.82213	MODIFIER,intergenic_variant
Protein % (LA2)	rs378202634	10	34010041	A	G	G	0.26	0.073	0.02	6.82213	MODIFIER,intergenic_variant
Protein % (LA2)	rs467414321	10	34104085	T	C	C	0.26	0.072	0.02	6.89009	MODIFIER,intron_variant	RASGRP1
Protein % (LA2)	rs475551205	10	34147529	G	A	A	0.26	0.074	0.018	7.65362	MODIFIER,intron_variant	RASGRP1
Protein % (LA2)	rs480176633	10	34151968	C	T	T	0.26	0.071	0.019	7.26705	MODIFIER,intron_variant	RASGRP1
Protein % (LA2)	rs41567945	10	34154551	G	A	A	0.26	0.07	0.019	7.67984	MODIFIER,intron_variant	RASGRP1
Protein % (LA2)	rs380297199	10	34166032	C	T	T	0.26	0.069	0.019	7.44107	MODIFIER,intron_variant	RASGRP1
Protein % (LA2)	rs110585827	10	34182663	C	A	A	0.5	-0.038	0.011	8.00428	MODIFIER,upstream_gene_variant	RASGRP1
Protein % (LA2)	rs209876787	10	34188607	C	A	A	0.26	0.068	0.019	7.72655	MODIFIER,intergenic_variant
Protein % (LA2)	rs470769671	10	34192251	G	A	A	0.26	0.065	0.019	7.56853	MODIFIER,downstream_gene_variant	ENSBTAG00000052941
Protein % (LA2)	rs475765914	10	34283298	T	G	G	0.26	0.061	0.019	7.25293	MODIFIER,upstream_gene_variant	ENSBTAG00000051091
Protein % (LA2)	rs379112329	10	34450170	C	T	T	0.36	0.062	0.014	7.80519	MODIFIER,intergenic_variant
Protein % (LA2)	rs382411227	10	34453076	C	T	T	0.36	0.061	0.014	7.75303	MODIFIER,intergenic_variant
Protein % (LA2)	rs209731043	10	34453544	C	T	T	0.46	-0.03	0.012	6.89922	MODIFIER,intergenic_variant
Protein % (LA2)	rs380224366	10	34469130	T	C	C	0.36	0.06	0.014	7.70468	MODIFIER,intergenic_variant
Protein % (LA2)	rs382849288	10	34475026	A	G	G	0.36	0.06	0.014	7.70468	MODIFIER,intergenic_variant
Protein % (LA2)	-	10	34475225	CTCCCTG	C	C	0.36	0.06	0.014	7.83275	MODIFIER,intergenic_variant
Protein % (LA2)	rs384305758	10	34476271	C	T	T	0.36	0.06	0.014	7.70468	MODIFIER,intergenic_variant
Protein % (LA2)	rs384354564	10	34479801	T	C	C	0.36	0.058	0.014	7.82132	MODIFIER,intergenic_variant
Protein % (LA2)	rs378175041	10	34480123	G	A	A	0.39	0.059	0.013	7.63381	MODIFIER,intergenic_variant
Protein % (LA2)	rs382725335	10	34482482	G	A	A	0.36	0.059	0.014	7.71696	MODIFIER,intergenic_variant
Protein % (LA2)	rs382889087	10	34484269	G	C	C	0.36	0.061	0.014	7.81933	MODIFIER,intergenic_variant
Protein % (LA2)	rs378563125	10	34485200	G	A	A	0.36	0.062	0.014	7.70182	MODIFIER,intergenic_variant
Protein % (LA2)	rs385300637	10	34485245	C	G	G	0.37	0.062	0.014	7.71609	MODIFIER,intergenic_variant
Protein % (LA2)	rs379665174	10	34487092	C	A	A	0.36	0.064	0.014	7.69738	MODIFIER,intergenic_variant
Protein % (LA2)	rs381936376	10	34487650	G	A	A	0.36	0.055	0.015	7.45948	MODIFIER,intergenic_variant
Protein % (LA2)	rs385222143	10	34487812	C	T	T	0.36	0.062	0.014	7.74086	MODIFIER,intergenic_variant
Protein % (LA2)	rs207868182	10	34488450	T	C	C	0.36	0.061	0.014	7.85468	MODIFIER,intergenic_variant
Protein % (LA2)	rs378036973	10	34488766	T	C	C	0.35	0.057	0.015	7.36903	MODIFIER,intergenic_variant
Protein % (LA2)	rs379061498	10	34489022	C	A	A	0.36	0.064	0.014	7.66586	MODIFIER,intergenic_variant
Protein % (LA2)	rs379379728	10	34489175	C	T	T	0.36	0.062	0.014	7.68154	MODIFIER,intergenic_variant
Protein % (LA2)	rs381237358	10	34493361	C	T	T	0.32	0.075	0.016	7.59724	MODIFIER,intergenic_variant
Protein % (LA2)	rs386031879	10	34497907	C	A	A	0.32	0.077	0.016	8.20785	MODIFIER,intergenic_variant
Protein % (LA2)	rs211381438	10	34498888	T	C	C	0.49	0.056	0.011	6.91069	MODIFIER,intergenic_variant
Protein % (LA2)	rs207596581	10	34499010	C	T	T	0.32	0.074	0.016	7.80872	MODIFIER,intergenic_variant
Protein % (LA2)	rs208949582	10	34499105	T	G	G	0.32	0.074	0.016	7.86314	MODIFIER,intergenic_variant
Protein % (LA2)	rs208104916	10	34499785	G	A	A	0.32	0.074	0.016	8.03674	MODIFIER,intergenic_variant
Protein % (LA2)	rs209983768	10	34499816	T	C	C	0.32	0.074	0.016	8.02719	MODIFIER,intergenic_variant
Protein % (LA2)	-	10	34500328	A	ACGG	ACGG	0.32	0.074	0.016	7.85691	MODIFIER,intergenic_variant
Protein % (LA2)	rs378599636	10	34501042	G	A	A	0.32	0.071	0.016	7.69785	MODIFIER,intergenic_variant
Protein % (LA2)	rs444847250	10	34519516	G	A	A	0.26	0.069	0.019	7.0167	MODIFIER,intergenic_variant
Protein % (LA2)	rs452677537	10	34631238	G	C	C	0.26	0.075	0.02	7.39054	MODIFIER,intergenic_variant
Protein % (LA2)	rs381914364	10	34686347	A	G	G	0.27	0.067	0.019	6.88734	MODIFIER,intergenic_variant
Protein % (LA2)	rs379985385	10	34686770	CT	C	C	0.26	0.052	0.02	7.47518	MODIFIER,intergenic_variant
Protein % (LA2)	rs381433163	10	34686975	C	T	T	0.27	0.067	0.019	6.83525	MODIFIER,intergenic_variant
Protein % (LA2)	rs384022130	10	34689029	A	C	C	0.27	0.066	0.018	7.0587	MODIFIER,intergenic_variant
Protein % (LA2)	rs470149260	10	34750091	G	GA	GA	0.26	0.069	0.02	6.97406	MODIFIER,intergenic_variant
Protein % (LA2)	rs478109169	10	34800671	C	T	T	0.25	0.054	0.021	7.67841	MODIFIER,intergenic_variant
Protein % (LA2)	rs463423344	10	34831729	C	T	T	0.27	0.043	0.019	6.80215	MODIFIER,intergenic_variant
Protein % (LA2)	rs459914479	10	34921756	T	C	C	0.27	0.053	0.019	7.57324	MODIFIER,intergenic_variant
Protein % (LA2)	rs441643127	10	34930932	G	A	A	0.27	0.053	0.019	7.53117	MODIFIER,intergenic_variant
Protein % (LA2)	rs210060931	10	34932885	G	A	A	0.38	0.051	0.014	8.42944	MODIFIER,intergenic_variant
Protein % (LA2)	rs207909690	10	34934212	G	A	A	0.39	0.053	0.013	8.31493	MODIFIER,intergenic_variant
Protein % (LA2)	rs209121789	10	34934387	A	T	T	0.38	0.052	0.014	8.69111	MODIFIER,intergenic_variant
Protein % (LA2)	rs379628325	10	34936578	C	G	G	0.28	0.053	0.019	7.54115	MODIFIER,intergenic_variant
Protein % (LA2)	rs133415281	10	34942279	A	G	G	0.38	0.052	0.014	8.55347	MODIFIER,intergenic_variant
Protein % (LA2)	rs382795559	10	34946564	C	CT	CT	0.38	0.051	0.014	8.57705	MODIFIER,intergenic_variant
Protein % (LA2)	rs41601192	10	34947852	T	C	C	0.38	0.051	0.014	8.48721	MODIFIER,intergenic_variant
Protein % (LA2)	rs41601193	10	34947937	C	T	T	0.38	0.051	0.014	8.48721	MODIFIER,intergenic_variant
Protein % (LA2)	rs210997562	10	34955019	G	A	A	0.36	0.046	0.014	8.8039	MODIFIER,intergenic_variant
Protein % (LA2)	rs383534873	10	34957040	A	G	G	0.34	0.052	0.015	9.16215	MODIFIER,intergenic_variant
Protein % (LA2)	rs207842621	10	34958796	C	T	T	0.36	0.044	0.014	8.68109	MODIFIER,intergenic_variant
Protein % (LA2)	rs210193895	10	34959652	G	A	A	0.36	0.046	0.014	8.8249	MODIFIER,intergenic_variant
Protein % (LA2)	rs379632083	10	34960656	C	T	T	0.36	0.047	0.014	8.8649	MODIFIER,intergenic_variant
Protein % (LA2)	rs209293681	10	34961506	T	G	G	0.36	0.046	0.014	9.22818	MODIFIER,intergenic_variant
Protein % (LA2)	rs381780181	10	34964321	C	T	T	0.36	0.044	0.014	8.41832	MODIFIER,intergenic_variant
Protein % (LA2)	rs207670498	10	34965152	T	C	C	0.36	0.046	0.014	8.87121	MODIFIER,intergenic_variant
Protein % (LA2)	rs210419675	10	34966659	T	C	C	0.36	0.046	0.014	8.93316	MODIFIER,intergenic_variant
Protein % (LA2)	rs379069340	10	34967170	G	T	T	0.36	0.046	0.014	8.7973	MODIFIER,intergenic_variant
Protein % (LA2)	rs207887542	10	34967991	C	T	T	0.36	0.046	0.014	8.98294	MODIFIER,intergenic_variant
Protein % (LA2)	rs382838852	10	34969701	A	G	G	0.36	0.046	0.014	8.94681	MODIFIER,intergenic_variant
Protein % (LA2)	rs209522254	10	34974625	G	A	A	0.36	0.047	0.014	8.76064	MODIFIER,intergenic_variant
Protein % (LA2)	rs211477577	10	34975870	G	A	A	0.36	0.046	0.015	8.61727	MODIFIER,intergenic_variant
Protein % (LA2)	rs208942001	10	34976053	C	A	A	0.36	0.048	0.014	9.14851	MODIFIER,intergenic_variant
Protein % (LA2)	rs378947357	10	34977804	C	T	T	0.36	0.047	0.014	8.83822	MODIFIER,intergenic_variant
Protein % (LA2)	rs210818981	10	34978404	G	A	A	0.36	0.047	0.014	8.77036	MODIFIER,intergenic_variant
Protein % (LA2)	rs382204367	10	34982358	C	T	T	0.36	0.047	0.014	8.77812	MODIFIER,intergenic_variant
Protein % (LA2)	rs208193538	10	34982941	A	G	G	0.36	0.046	0.014	8.86042	MODIFIER,intergenic_variant
Protein % (LA2)	rs208615705	10	34983138	T	A	A	0.36	0.048	0.014	9.03594	MODIFIER,intergenic_variant
Protein % (LA2)	rs379964919	10	34984475	C	T	T	0.36	0.047	0.014	8.85061	MODIFIER,intergenic_variant
Protein % (LA2)	rs381644380	10	34984866	G	T	T	0.36	0.048	0.014	8.72527	MODIFIER,intergenic_variant
Protein % (LA2)	rs472565322	10	34985250	TGC	T	T	0.36	0.047	0.014	9.03754	MODIFIER,intergenic_variant
Protein % (LA2)	rs210497717	10	34985727	A	C	C	0.26	0.048	0.019	7.83113	MODIFIER,intergenic_variant
Protein % (LA2)	rs209089563	10	34994687	G	A	A	0.38	0.048	0.014	8.6199	MODIFIER,intergenic_variant
Protein % (LA2)	rs211175808	10	35001047	C	T	T	0.35	0.055	0.015	9.13963	MODIFIER,intergenic_variant
Protein % (LA2)	rs110377016	10	35053673	T	C	T	0.26	0.056	0.01	7.49952	MODIFIER,intergenic_variant
Protein % (LA2)	rs476920672	10	35057982	G	C	C	0.24	0.048	0.021	7.78259	MODIFIER,intergenic_variant
Protein % (LA2)	rs110946037	10	35058813	T	C	T	0.27	0.051	0.01	7.11116	MODIFIER,intergenic_variant
Protein % (LA2)	rs110160920	10	35060175	C	G	C	0.25	0.055	0.01	7.66889	MODIFIER,intergenic_variant
Protein % (LA2)	rs208319713	10	35060672	A	T	T	0.26	0.066	0.02	7.91337	MODIFIER,intergenic_variant
Protein % (LA2)	rs134054188	10	35067965	G	T	T	0.27	0.065	0.019	6.81854	MODIFIER,intergenic_variant
Protein % (LA2)	rs136216278	10	35071678	G	A	A	0.27	0.066	0.019	7.16265	MODIFIER,intergenic_variant
Protein % (LA2)	rs133761080	10	35074679	C	A	A	0.27	0.064	0.019	7.04314	MODIFIER,intergenic_variant
Protein % (LA2)	rs135110666	10	35075043	T	C	C	0.27	0.065	0.019	6.84133	MODIFIER,intergenic_variant
Protein % (LA2)	rs137110829	10	35077094	T	C	C	0.27	0.064	0.019	7.1653	MODIFIER,intergenic_variant
Protein % (LA2)	rs109268183	10	35086239	C	T	C	0.31	0.048	0.01	6.99257	MODIFIER,intergenic_variant
Protein % (LA2)	rs133072855	10	35099668	C	T	C	0.3	0.054	0.01	7.90506	MODIFIER,intergenic_variant
Protein % (LA2)	rs135042231	10	35099676	G	A	G	0.3	0.054	0.01	7.90506	MODIFIER,intergenic_variant
Protein % (LA2)	rs379461230	10	35130228	C	T	T	0.25	0.05	0.02	6.93154	MODIFIER,intergenic_variant
Protein % (LA2)	rs432857201	10	35189329	G	A	A	0.25	0.048	0.02	7.76396	MODIFIER,intergenic_variant
Protein % (LA2)	rs110672932	10	35189434	T	G	G	0.26	0.043	0.02	7.54122	MODIFIER,intergenic_variant
Protein % (LA2)	rs383184676	10	35189542	C	T	T	0.26	0.044	0.02	7.32676	MODIFIER,intergenic_variant
Protein % (LA2)	rs382138245	10	35190988	G	A	A	0.25	0.048	0.02	7.76396	MODIFIER,intergenic_variant
Protein % (LA2)	rs385926987	10	35192562	C	T	T	0.25	0.048	0.02	7.67014	MODIFIER,intergenic_variant
Protein % (LA2)	rs380962862	10	35195123	G	A	A	0.25	0.048	0.02	7.68636	MODIFIER,intergenic_variant
Protein % (LA2)	rs381268519	10	35197907	C	T	T	0.28	0.054	0.018	8.86733	MODIFIER,intergenic_variant
Protein % (LA2)	rs451179109	10	35199692	G	A	A	0.25	0.054	0.02	8.0911	MODIFIER,intergenic_variant
Protein % (LA2)	rs383503330	10	35199908	C	G	G	0.28	0.052	0.018	8.4005	MODIFIER,intergenic_variant
Protein % (LA2)	rs381902561	10	35201859	G	A	A	0.28	0.055	0.018	9.08597	MODIFIER,intergenic_variant
Protein % (LA2)	rs379016379	10	35218788	C	G	G	0.27	0.057	0.018	8.84198	MODIFIER,intron_variant	THBS1
Protein % (LA2)	rs451373281	10	35220533	G	A	A	0.24	0.05	0.021	7.0839	MODIFIER,intron_variant	THBS1
Protein % (LA2)	rs380556565	10	35236505	C	A	A	0.27	0.057	0.019	8.73312	MODIFIER,intron_variant	FSIP1
Protein % (LA2)	rs716038610	10	35238564	C	A	A	0.27	0.057	0.019	8.93655	MODIFIER,intron_variant	FSIP1
Protein % (LA2)	rs381910468	10	35238565	A	AT	AT	0.27	0.057	0.019	8.93655	MODIFIER,intron_variant	FSIP1
Protein % (LA2)	rs445373286	10	35240351	GAA	G	G	0.27	0.057	0.018	8.94526	MODIFIER,intron_variant,downstream_gene_variant	FSIP1
Protein % (LA2)	rs384125308	10	35245263	C	T	T	0.27	0.056	0.018	9.00173	MODIFIER,intron_variant,3_prime_UTR_variant	FSIP1
Protein % (LA2)	rs461157612	10	35261355	C	A	A	0.25	0.049	0.021	7.94618	MODIFIER,intron_variant	FSIP1
Protein % (LA2)	rs481171107	10	35261954	G	A	A	0.24	0.045	0.021	7.15002	MODIFIER,intron_variant	FSIP1
Protein % (LA2)	rs450649854	10	35275879	T	C	C	0.25	0.05	0.021	7.78385	MODIFIER,intron_variant	FSIP1
Protein % (LA2)	rs434100020	10	35278101	G	A	A	0.25	0.05	0.021	7.78385	MODIFIER,intron_variant	FSIP1
Protein % (LA2)	rs471915150	10	35279419	A	C	C	0.25	0.049	0.021	7.88976	MODIFIER,intron_variant	FSIP1
Protein % (LA2)	rs379425552	10	35287971	A	G	G	0.25	0.05	0.021	7.72405	MODIFIER,intron_variant	FSIP1
Protein % (LA2)	rs454462588	10	35292455	G	A	A	0.25	0.05	0.021	7.72405	MODIFIER,intron_variant	FSIP1
Protein % (LA2)	rs469886937	10	35292674	A	C	C	0.25	0.05	0.021	7.72405	MODIFIER,intron_variant	FSIP1
Protein % (LA2)	rs472613451	10	35407332	G	A	A	0.25	0.051	0.021	7.70748	MODIFIER,intron_variant	FSIP1
Protein % (LA2)	rs478226944	10	35420960	T	A	A	0.25	0.051	0.021	7.57442	MODIFIER,intron_variant	FSIP1
Protein % (LA2)	rs134319141	10	35439515	A	G	A	0.31	0.051	0.01	8.51487	MODIFIER,upstream_gene_variant	FSIP1
Protein % (LA2)	rs474743763	10	35533294	T	C	C	0.25	0.051	0.021	7.70748	MODIFIER,intron_variant	GPR176
Protein % (LA2)	rs451098573	10	35641473	C	T	T	0.25	0.051	0.021	7.70748	MODIFIER,intron_variant	EIF2AK4
Protein % (LA2)	rs381878483	10	35677629	A	C	C	0.24	0.056	0.021	7.95988	MODIFIER,intron_variant	EIF2AK4
Protein % (LA2)	rs384765832	10	35680240	A	C	C	0.24	0.054	0.021	7.27097	MODIFIER,intron_variant	EIF2AK4
Protein % (LA2)	rs382929883	10	35680596	G	A	A	0.24	0.051	0.021	7.47383	MODIFIER,intron_variant	EIF2AK4
Protein % (LA2)	rs378912803	10	35702837	A	G	G	0.24	0.056	0.021	7.8016	MODIFIER,intergenic_variant
Protein % (LA2)	rs385497160	10	35724835	C	T	T	0.24	0.053	0.021	7.55669	MODIFIER,intergenic_variant
Protein % (LA2)	rs383827636	10	35736316	G	T	T	0.24	0.05	0.021	7.58493	MODIFIER,downstream_gene_variant	BMF
Protein % (LA2)	rs378402898	10	35748863	G	A	A	0.24	0.048	0.021	7.31136	MODIFIER,intron_variant	BMF
Protein % (LA2)	rs450894387	10	35771703	A	G	G	0.24	0.054	0.021	7.59589	MODIFIER,intergenic_variant
Protein % (LA2)	rs377943315	10	35774221	T	G	G	0.24	0.054	0.021	7.70171	MODIFIER,intergenic_variant
Protein % (LA2)	rs453087971	10	35801401	C	T	T	0.25	0.051	0.021	7.468	MODIFIER,intron_variant	BUB1B
Protein % (LA2)	rs385451815	10	35802799	C	T	T	0.25	0.051	0.021	7.7628	MODIFIER,intron_variant	BUB1B
Protein % (LA2)	rs378394188	10	35822901	C	T	T	0.24	0.053	0.021	7.80613	MODIFIER,intron_variant	BUB1B
Protein % (LA2)	rs383345554	10	35829480	G	A	A	0.25	0.05	0.021	7.90328	MODIFIER,intron_variant	BUB1B
Protein % (LA2)	rs442967508	10	35847951	G	A	A	0.24	0.048	0.021	7.02645	MODIFIER,intron_variant,non_coding_transcript_variant	ENSBTAG00000054965
Protein % (LA2)	rs378793648	10	35894613	C	T	T	0.25	0.053	0.021	7.61335	MODIFIER,3_prime_UTR_variant,downstream_gene_variant	PAK6,ANKRD63
Protein % (LA2)	rs380322174	10	35895311	C	T	T	0.25	0.052	0.021	7.64096	MODIFIER,3_prime_UTR_variant,downstream_gene_variant	PAK6,ANKRD63
Protein % (LA2)	rs381229259	10	35897372	G	A	A	0.25	0.053	0.021	7.61335	MODIFIER,downstream_gene_variant	PAK6,ANKRD63
Protein % (LA2)	rs381863633	10	35901945	G	T	T	0.25	0.053	0.021	7.61335	MODIFIER,downstream_gene_variant,upstream_gene_variant	ANKRD63,PLCB2
Protein % (LA2)	rs386061172	10	35905763	T	C	C	0.25	0.053	0.021	7.51975	MODIFIER,3_prime_UTR_variant	PLCB2
Protein % (LA2)	rs472766058	10	35917782	G	GAAATGGC	GAAATGGC	0.24	0.053	0.021	7.75454	MODIFIER,intron_variant	PLCB2
Protein % (LA2)	rs380226695	10	35920371	G	A	A	0.24	0.053	0.021	7.79139	MODIFIER,intron_variant	PLCB2
Protein % (LA2)	rs381662644	10	35920445	G	A	A	0.24	0.053	0.021	7.75454	MODIFIER,intron_variant	PLCB2
Protein % (LA2)	rs381648961	10	35943540	C	T	T	0.24	0.054	0.021	7.70284	MODIFIER,downstream_gene_variant	INAFM2,CCDC9B
Protein % (LA2)	rs109902479	10	35968707	T	A	A	0.27	0.058	0.019	6.96382	MODIFIER,upstream_gene_variant	ENSBTAG00000049093
Protein % (LA2)	rs382064900	10	36054717	A	T	T	0.26	0.065	0.02	7.52437	MODIFIER,intron_variant	BAHD1
Protein % (LA2)	rs384974734	10	36087330	C	T	T	0.26	0.064	0.02	7.60244	MODIFIER,intergenic_variant
Protein % (LA2)	rs441711325	10	36492017	C	A	A	0.25	0.052	0.021	7.84716	MODIFIER,downstream_gene_variant	CHAC1
Protein % (LA2)	rs800240840	10	36492065	G	C	C	0.25	0.052	0.021	7.74272	MODIFIER,downstream_gene_variant	CHAC1
Protein % (LA2)	rs520503090	10	36492123	A	G	G	0.25	0.052	0.021	7.79687	MODIFIER,downstream_gene_variant	CHAC1
Protein % (LA2)	rs516663126	10	36492259	T	TG	TG	0.25	0.052	0.021	7.825	MODIFIER,downstream_gene_variant	CHAC1
Protein % (LA2)	rs525385725	10	36492296	G	A	A	0.25	0.052	0.021	7.825	MODIFIER,downstream_gene_variant	CHAC1
Protein % (LA2)	rs524847538	10	36492300	A	G	G	0.25	0.052	0.021	7.825	MODIFIER,downstream_gene_variant	CHAC1
Protein % (LA2)	rs450854796	10	36492531	A	T	T	0.25	0.048	0.021	7.82369	MODIFIER,downstream_gene_variant	CHAC1
Protein % (LA2)	rs718180041	10	36492553	T	TGCTCCTGTTGTCCTGAG	TGCTCCTGTTGTCCTGAG	0.25	0.052	0.021	7.67937	MODIFIER,downstream_gene_variant	CHAC1
Protein % (LA2)	rs525435037	10	36492672	T	G	G	0.25	0.054	0.02	7.82286	MODIFIER,downstream_gene_variant	CHAC1
Protein % (LA2)	rs451958642	10	36492682	T	C	C	0.25	0.046	0.02	7.64655	MODIFIER,downstream_gene_variant	CHAC1
Protein % (LA2)	rs518725267	10	36492786	T	C	C	0.25	0.054	0.021	7.869	MODIFIER,downstream_gene_variant	CHAC1
Protein % (LA2)	rs434210581	10	36492880	C	T	T	0.27	0.065	0.02	7.09038	MODIFIER,downstream_gene_variant	CHAC1
Protein % (LA2)	rs455932772	10	36492930	G	A	A	0.25	0.052	0.021	7.86114	MODIFIER,downstream_gene_variant	CHAC1
Protein % (LA2)	rs523599322	10	36493534	A	G	G	0.25	0.052	0.021	7.79673	MODIFIER,intergenic_variant
Protein % (LA2)	rs519050516	10	36495542	A	ACACT	ACACT	0.25	0.052	0.021	7.825	MODIFIER,intergenic_variant
Protein % (LA2)	rs438234744	10	36497792	A	T	T	0.25	0.054	0.021	7.3713	MODIFIER,intergenic_variant
Protein % (LA2)	rs479610761	10	36562626	T	C	C	0.25	0.056	0.021	7.53356	MODIFIER,intron_variant	INO80
Protein % (LA2)	rs481391355	10	36646222	A	G	G	0.25	0.055	0.021	7.21102	MODIFIER,intron_variant	ENSBTAG00000038438
Protein % (LA2)	-	10	36762181	T	C	C	0.25	0.055	0.021	6.99918	MODIFIER,intergenic_variant
Protein % (LA2)	-	10	36824537	G	C	C	0.25	0.054	0.021	7.47768	MODIFIER,downstream_gene_variant,intron_variant	NUSAP1,NDUFAF1
Protein % (LA2)	rs381930739	10	36829943	G	A	A	0.25	0.054	0.021	7.20822	MODIFIER,intron_variant	NDUFAF1
Protein % (LA2)	rs379541721	10	36830290	G	A	A	0.25	0.051	0.02	7.04648	MODIFIER,intron_variant	NDUFAF1
Protein % (LA2)	rs210717174	10	36832821	T	C	C	0.25	0.052	0.021	7.17161	MODIFIER,intron_variant	NDUFAF1
Protein % (LA2)	rs385507154	10	36836660	C	CA	CA	0.25	0.054	0.021	7.075	MODIFIER,5_prime_UTR_variant	NDUFAF1
Protein % (LA2)	rs444524549	10	36837239	C	T	T	0.25	0.055	0.021	7.06437	MODIFIER,upstream_gene_variant	NDUFAF1
Protein % (LA2)	rs135982551	10	36842329	G	A	A	0.25	0.053	0.021	7.2933	MODIFIER,intergenic_variant
Protein % (LA2)	rs134509804	10	36847530	G	A	A	0.25	0.053	0.021	7.28239	MODIFIER,intergenic_variant
Protein % (LA2)	rs524547354	10	36857830	T	C	C	0.25	0.055	0.021	7.13744	MODIFIER,intergenic_variant
Protein % (LA2)	rs134088505	10	36863221	A	G	G	0.25	0.054	0.02	7.47962	MODIFIER,upstream_gene_variant	RTF1
Protein % (LA2)	rs137536484	10	36863622	G	C	C	0.25	0.055	0.02	7.27026	MODIFIER,upstream_gene_variant	RTF1
Protein % (LA2)	rs210807956	10	36868152	G	A	A	0.25	0.054	0.02	7.47962	MODIFIER,intron_variant	RTF1
Protein % (LA2)	rs133656126	10	36868265	C	T	T	0.25	0.055	0.02	6.98155	MODIFIER,intron_variant	RTF1
Protein % (LA2)	rs433041528	10	36869570	G	A	A	0.25	0.056	0.021	7.43291	MODIFIER,intron_variant	RTF1
Protein % (LA2)	rs800203256	10	36870923	C	T	T	0.25	0.056	0.021	7.43291	MODIFIER,intron_variant	RTF1
Protein % (LA2)	rs462581935	10	36872962	C	T	T	0.25	0.055	0.021	7.48412	MODIFIER,intron_variant	RTF1
Protein % (LA2)	rs134922765	10	36879287	A	G	G	0.25	0.055	0.02	7.27405	MODIFIER,intron_variant	RTF1
Protein % (LA2)	rs210102709	10	36890208	C	T	T	0.26	0.064	0.02	7.24242	MODIFIER,intron_variant	RTF1
Protein % (LA2)	rs211686805	10	36898269	T	C	C	0.26	0.065	0.019	7.39749	MODIFIER,intron_variant	RTF1
Protein % (LA2)	rs210992300	10	36900590	C	T	T	0.26	0.064	0.019	7.35886	MODIFIER,intron_variant	RTF1
Protein % (LA2)	rs522446623	10	36901181	C	CA	CA	0.28	0.066	0.018	7.30631	MODIFIER,intron_variant	RTF1
Protein % (LA2)	rs454405050	10	36902649	A	G	G	0.26	0.064	0.019	7.37721	MODIFIER,intron_variant	RTF1
Protein % (LA2)	rs211684666	10	36909416	T	C	C	0.26	0.064	0.019	7.138	MODIFIER,3_prime_UTR_variant	RTF1
Protein % (LA2)	rs211123263	10	36912276	A	G	G	0.26	0.064	0.019	7.26574	MODIFIER,downstream_gene_variant	RTF1
Protein % (LA2)	rs211493759	10	36913806	C	T	T	0.26	0.065	0.02	6.88589	MODIFIER,downstream_gene_variant,upstream_gene_variant	RTF1,ITPKA
Protein % (LA2)	rs433715919	10	36914036	A	G	G	0.26	0.064	0.019	7.0679	MODIFIER,downstream_gene_variant,upstream_gene_variant	RTF1,ITPKA
Protein % (LA2)	rs208275619	10	36914921	A	C	C	0.26	0.064	0.019	7.25423	MODIFIER,upstream_gene_variant	ITPKA
Protein % (LA2)	rs208969949	10	36917890	T	C	C	0.26	0.064	0.019	7.138	MODIFIER,upstream_gene_variant	ITPKA
Protein % (LA2)	rs472565199	10	36920529	G	T	T	0.26	0.065	0.02	7.08838	MODIFIER,intron_variant	ITPKA
Protein % (LA2)	rs437073325	10	36928125	G	A	A	0.26	0.064	0.019	7.16681	MODIFIER,downstream_gene_variant	ITPKA
Protein % (LA2)	rs460288579	10	36943171	C	T	T	0.26	0.064	0.019	7.138	MODIFIER,intron_variant	RPAP1
Protein % (LA2)	rs210441202	10	36947209	G	T	T	0.26	0.064	0.019	7.2071	LOW,synonymous_variant	RPAP1
Protein % (LA2)	rs459396323	10	36951281	G	T	T	0.26	0.067	0.019	7.13134	MODIFIER,intron_variant	RPAP1
Protein % (LA2)	rs207631849	10	36963200	C	T	T	0.26	0.065	0.02	7.02131	MODIFIER,intron_variant	TYRO3
Protein % (LA2)	-	10	37018284	T	G	G	0.26	0.061	0.019	6.99775	MODIFIER,intergenic_variant
Protein % (LA2)	rs436309720	10	37075404	A	C	C	0.26	0.065	0.02	7.08403	MODIFIER,upstream_gene_variant	MGA
Protein % (LA2)	rs445907771	10	37084583	C	G	G	0.26	0.065	0.02	6.92262	MODIFIER,intron_variant	MGA
Protein % (LA2)	rs460186685	10	37097176	G	T	T	0.26	0.065	0.02	7.13252	MODIFIER,intron_variant	MGA
Protein % (LA2)	rs384747170	10	37182520	G	A	A	0.26	0.065	0.02	7.16603	MODIFIER,intron_variant	MAPKBP1
Protein % (LA2)	rs449213619	10	37182959	C	T	T	0.26	0.064	0.019	7.26248	MODIFIER,intron_variant	MAPKBP1
Protein % (LA2)	rs483114970	10	37185984	G	C	C	0.26	0.064	0.019	7.33565	MODIFIER,intron_variant,upstream_gene_variant	MAPKBP1
Protein % (LA2)	rs466827327	10	37186514	T	C	C	0.26	0.065	0.019	7.15721	MODIFIER,intron_variant,upstream_gene_variant	MAPKBP1
Protein % (LA2)	-	10	37189245	G	GT	GT	0.26	0.064	0.019	7.33584	MODIFIER,intron_variant,upstream_gene_variant	MAPKBP1
Protein % (LA2)	rs449066935	10	37189376	A	G	G	0.26	0.064	0.019	7.50193	MODIFIER,intron_variant,upstream_gene_variant	MAPKBP1
Protein % (LA2)	rs381859189	10	37191153	G	C	C	0.26	0.064	0.019	7.26718	MODIFIER,intron_variant	MAPKBP1
Protein % (LA2)	rs434867085	10	37226690	C	T	T	0.26	0.064	0.019	7.40351	LOW,MODIFIER,splice_region_variant,intron_variant,upstream_gene_variant	JMJD7,PLA2G4B
Protein % (LA2)	rs718298121	10	37233660	G	T	T	0.26	0.064	0.019	7.57474	MODIFIER,intron_variant	PLA2G4B
Protein % (LA2)	rs718063346	10	37234234	G	A	A	0.26	0.064	0.019	7.40351	MODIFIER,intron_variant	PLA2G4B
Protein % (LA2)	rs524213340	10	37247317	G	A	A	0.26	0.064	0.019	7.46314	MODIFIER,non_coding_transcript_exon_variant,upstream_gene_variant	ENSBTAG00000048410
Protein % (LA2)	rs432653014	10	37249511	C	T	T	0.26	0.064	0.019	7.48328	MODIFIER,intron_variant,non_coding_transcript_variant
Protein % (LA2)	rs455895003	10	37266286	G	A	A	0.26	0.064	0.019	7.65115	MODIFIER,non_coding_transcript_exon_variant
Protein % (LA2)	rs522152389	10	37269880	C	G	G	0.26	0.064	0.019	7.61361	MODIFIER,intron_variant,non_coding_transcript_variant
Protein % (LA2)	rs522609254	10	37271094	G	T	T	0.26	0.064	0.019	7.53004	MODIFIER,intron_variant,non_coding_transcript_variant
Protein % (LA2)	rs438264860	10	37271193	A	G	G	0.26	0.064	0.02	7.3732	MODIFIER,intron_variant,non_coding_transcript_variant
Protein % (LA2)	rs432305107	10	37272768	T	C	C	0.26	0.064	0.019	7.59348	MODIFIER,intron_variant,non_coding_transcript_variant
Protein % (LA2)	rs466147080	10	37274874	A	C	C	0.26	0.064	0.019	7.36044	MODIFIER,intron_variant,non_coding_transcript_variant
Protein % (LA2)	rs448535432	10	37275357	G	T	T	0.26	0.064	0.019	7.55514	MODIFIER,intron_variant,non_coding_transcript_variant
Protein % (LA2)	rs459979421	10	37278758	G	T	T	0.26	0.064	0.019	7.44494	MODIFIER,intron_variant,non_coding_transcript_variant
Protein % (LA2)	rs475274512	10	37281246	C	T	T	0.27	0.06	0.019	7.46446	MODIFIER,intron_variant,non_coding_transcript_variant
Protein % (LA2)	rs433434808	10	37286561	G	A	A	0.26	0.064	0.019	7.56329	MODIFIER,intron_variant,non_coding_transcript_variant
Protein % (LA2)	rs461741391	10	37291710	A	G	G	0.26	0.064	0.019	7.38386	MODIFIER,upstream_gene_variant,downstream_gene_variant	EHD4
Protein % (LA2)	rs478167560	10	37292785	G	T	T	0.26	0.064	0.019	7.45582	MODIFIER,upstream_gene_variant,3_prime_UTR_variant	EHD4
Protein % (LA2)	rs455985155	10	37293149	T	C	C	0.26	0.064	0.019	7.43746	MODIFIER,upstream_gene_variant,3_prime_UTR_variant	EHD4
Protein % (LA2)	rs717341020	10	37294843	C	T	T	0.26	0.064	0.019	7.38386	MODIFIER,3_prime_UTR_variant	EHD4
Protein % (LA2)	rs432429555	10	37295227	G	A	A	0.26	0.064	0.019	7.38386	MODIFIER,3_prime_UTR_variant	EHD4
Protein % (LA2)	rs461604342	10	37296809	A	C	C	0.26	0.065	0.019	7.2583	MODIFIER,intron_variant	EHD4
Protein % (LA2)	rs466228265	10	37300435	C	T	T	0.26	0.064	0.019	7.55086	MODIFIER,intron_variant	EHD4
Protein % (LA2)	rs459177402	10	37302054	A	G	G	0.26	0.064	0.019	7.38386	MODIFIER,intron_variant	EHD4
Protein % (LA2)	rs459669168	10	37302386	C	T	T	0.26	0.064	0.019	7.38386	MODIFIER,intron_variant	EHD4
Protein % (LA2)	-	10	37303373	TG	T	T	0.26	0.065	0.02	7.11035	MODIFIER,intron_variant	EHD4
Protein % (LA2)	rs452240771	10	37305829	C	G	G	0.26	0.067	0.019	7.77496	MODIFIER,intron_variant	EHD4
Protein % (LA2)	rs382375610	10	37309859	C	T	T	0.36	0.06	0.015	6.99151	MODIFIER,intron_variant	EHD4
Protein % (LA2)	rs482159951	10	37310973	C	G	G	0.36	0.057	0.015	7.0212	MODIFIER,intron_variant	EHD4
Protein % (LA2)	rs435755309	10	37312091	G	A	A	0.36	0.058	0.015	7.05687	MODIFIER,intron_variant	EHD4
Protein % (LA2)	rs383717670	10	37312120	C	G	G	0.36	0.059	0.015	6.96794	MODIFIER,intron_variant	EHD4
Protein % (LA2)	rs439569273	10	37313900	G	T	T	0.26	0.064	0.019	7.38386	MODIFIER,intron_variant	EHD4
Protein % (LA2)	rs446489602	10	37314689	C	T	T	0.26	0.063	0.019	7.49283	MODIFIER,intron_variant	EHD4
Protein % (LA2)	rs382333235	10	37315627	A	T	T	0.36	0.058	0.015	7.03489	MODIFIER,intron_variant	EHD4
Protein % (LA2)	rs136434892	10	37343102	A	G	G	0.26	0.064	0.019	7.38355	MODIFIER,intron_variant	EHD4
Protein % (LA2)	rs109638499	10	37468651	G	A	A	0.4	0.05	0.013	7.0522	MODIFIER,intergenic_variant
Protein % (LA2)	rs381326485	10	37475198	C	A	A	0.31	0.05	0.017	6.80103	MODIFIER,intergenic_variant
Protein % (LA2)	rs382857161	10	37483513	T	C	C	0.31	0.052	0.017	7.02894	MODIFIER,downstream_gene_variant	PLA2G4D
Protein % (LA2)	rs380819475	10	37489930	T	C	C	0.3	0.052	0.017	6.90453	MODIFIER,intron_variant	PLA2G4D
Protein % (LA2)	rs382360195	10	37491290	C	T	T	0.3	0.052	0.017	6.95137	MODIFIER,intron_variant	PLA2G4D
Protein % (LA2)	rs447463732	10	37543703	C	A	A	0.26	0.061	0.019	7.35279	MODIFIER,intron_variant	PLA2G4F
Protein % (LA2)	rs381313920	10	37548537	G	A	A	0.26	0.063	0.019	7.67183	MODIFIER,upstream_gene_variant,downstream_gene_variant	PLA2G4F,VPS39
Protein % (LA2)	rs385398167	10	37550440	T	C	C	0.26	0.062	0.019	7.8452	MODIFIER,upstream_gene_variant,3_prime_UTR_variant	PLA2G4F,VPS39
Protein % (LA2)	rs379441766	10	37555669	A	T	T	0.26	0.064	0.019	7.55506	MODIFIER,intron_variant	VPS39
Protein % (LA2)	rs110238052	10	37558353	C	T	T	0.27	0.065	0.019	8.25108	MODIFIER,intron_variant	VPS39
Protein % (LA2)	rs210855498	10	37558381	C	T	T	0.37	0.056	0.014	7.48742	MODIFIER,intron_variant	VPS39
Protein % (LA2)	rs379516952	10	37561590	G	C	C	0.26	0.063	0.019	7.6679	MODIFIER,intron_variant	VPS39
Protein % (LA2)	rs481271851	10	37568726	T	C	C	0.26	0.062	0.019	7.85938	MODIFIER,intron_variant	VPS39
Protein % (LA2)	rs379916348	10	37569528	G	A	A	0.26	0.064	0.019	7.99468	MODIFIER,intron_variant	VPS39
Protein % (LA2)	rs1115760924	10	37569885	A	G	G	0.26	0.062	0.019	7.898	MODIFIER,intron_variant	VPS39
Protein % (LA2)	rs383687133	10	37570553	C	A	A	0.26	0.062	0.019	7.8908	MODIFIER,intron_variant	VPS39
Protein % (LA2)	rs378714131	10	37571049	C	T	T	0.26	0.062	0.019	7.92641	MODIFIER,intron_variant	VPS39
Protein % (LA2)	rs474941511	10	37571660	C	G	G	0.26	0.063	0.019	7.89131	MODIFIER,intron_variant	VPS39
Protein % (LA2)	rs384378756	10	37578983	A	G	G	0.27	0.066	0.019	7.94766	MODIFIER,intron_variant	VPS39
Protein % (LA2)	rs381639588	10	37584479	A	C	C	0.27	0.066	0.019	7.94766	MODIFIER,intron_variant	VPS39
Protein % (LA2)	rs380961672	10	37599351	C	T	T	0.27	0.064	0.018	8.04062	MODIFIER,upstream_gene_variant,3_prime_UTR_variant	VPS39,TMEM87A
Protein % (LA2)	-	10	37621309	C	T	T	0.27	0.066	0.019	7.83124	MODERATE,missense_variant	TMEM87A
Protein % (LA2)	-	10	37687830	G	GTTGT	GTTGT	0.27	0.066	0.019	7.84585	MODIFIER,intron_variant	GANC
Protein % (LA2)	-	10	38042570	T	C	C	0.26	0.063	0.019	7.78761	MODIFIER,intron_variant	TTBK2
Protein % (LA2)	-	10	38051054	C	A	A	0.26	0.064	0.019	8.0126	MODIFIER,intron_variant	TTBK2
Protein % (LA2)	-	10	38168449	G	T	T	0.26	0.064	0.019	7.35498	MODIFIER,intergenic_variant
Protein % (LA2)	rs379191821	10	38388168	G	A	A	0.28	0.05	0.018	8.15788	MODIFIER,intron_variant	TMEM62
Protein % (LA2)	rs442799189	10	38388795	C	A	A	0.33	0.056	0.016	7.95907	MODIFIER,intron_variant,upstream_gene_variant	TMEM62,CCNDBP1
Protein % (LA2)	rs383291959	10	38388806	G	A	A	0.33	0.056	0.016	7.95907	MODIFIER,intron_variant,upstream_gene_variant	TMEM62,CCNDBP1
Protein % (LA2)	rs209389990	10	38388810	A	G	G	0.39	0.048	0.014	8.04983	MODIFIER,intron_variant,upstream_gene_variant	TMEM62,CCNDBP1
Protein % (LA2)	rs461576401	10	38447091	T	A	A	0.27	0.059	0.019	7.41073	MODIFIER,intergenic_variant
Protein % (LA2)	rs134359039	10	38452647	C	T	T	0.4	0.055	0.013	6.93184	MODIFIER,intergenic_variant
Protein % (LA2)	rs133267297	10	38455230	C	T	T	0.4	0.058	0.013	7.28377	MODIFIER,intergenic_variant
Protein % (LA2)	rs210194919	10	38461316	C	A	A	0.4	0.055	0.013	6.86021	MODIFIER,intergenic_variant
Protein % (LA2)	rs457906040	10	38669557	C	T	T	0.26	0.068	0.02	7.00262	MODIFIER,intergenic_variant
Protein % (LA2)	-	10	38669619	G	A	A	0.26	0.069	0.02	6.84798	MODIFIER,intergenic_variant
Protein % (LA2)	rs876033451	10	38677560	G	T	T	0.26	0.069	0.02	6.92557	MODIFIER,intergenic_variant
Protein % (LA2)	rs135938350	10	38684530	G	A	A	0.25	0.068	0.02	7.06493	MODIFIER,intergenic_variant
Protein % (LA2)	rs136549698	10	38689066	G	A	A	0.25	0.072	0.02	7.10819	MODIFIER,intergenic_variant
Protein % (LA2)	rs475671407	10	38695717	G	A	A	0.25	0.069	0.02	7.15538	MODIFIER,intergenic_variant
Protein % (LA2)	rs479308811	10	38698242	T	A	A	0.25	0.069	0.02	7.23629	MODIFIER,intergenic_variant
Protein % (LA2)	-	10	38715838	C	T	T	0.25	0.07	0.02	6.90719	MODIFIER,intergenic_variant
Protein % (LA2)	rs478270300	10	38716308	G	A	A	0.25	0.07	0.02	7.0806	MODIFIER,intergenic_variant
Protein % (LA2)	rs464712588	10	38727920	AAT	A	A	0.25	0.069	0.02	7.16714	MODIFIER,intergenic_variant
Protein % (LA2)	rs443671173	10	38734514	A	G	G	0.26	0.069	0.02	7.02438	MODIFIER,downstream_gene_variant	ENSBTAG00000046363
Protein % (LA2)	rs210701144	10	38800579	G	A	G	0.31	0.047	0.01	6.83683	MODIFIER,intergenic_variant
Protein % (LA2)	rs42412856	10	38804206	A	C	A	0.31	0.048	0.01	7.05112	MODIFIER,intergenic_variant
Protein % (LA2)	rs207815788	10	38818601	T	G	T	0.31	0.047	0.01	6.81328	MODIFIER,intergenic_variant
Protein % (LA2)	rs463242367	10	38824989	CTTTTG	C	C	0.26	0.072	0.02	7.11762	MODIFIER,intergenic_variant
Protein % (LA2)	rs381754312	10	38839750	A	G	G	0.31	0.056	0.016	7.09342	MODIFIER,intergenic_variant
Protein % (LA2)	rs42414413	10	38847716	A	C	A	0.31	0.046	0.01	7.01206	MODIFIER,intergenic_variant
Protein % (LA2)	rs438833445	10	38855021	G	A	A	0.26	0.074	0.02	7.33125	MODIFIER,intergenic_variant
Protein % (LA2)	rs444847098	10	38857643	T	A	A	0.26	0.074	0.02	7.35575	MODIFIER,intergenic_variant
Protein % (LA2)	rs136273835	10	38869033	T	C	T	0.28	0.046	0.01	7.29835	MODIFIER,intergenic_variant
Protein % (LA2)	rs110371958	10	38869347	G	T	G	0.31	0.047	0.01	7.10496	MODIFIER,intergenic_variant
Protein % (LA2)	rs42413817	10	38873183	T	C	T	0.28	0.046	0.01	7.42185	MODIFIER,intergenic_variant
Protein % (LA2)	rs451592033	10	38875932	TCTC	T	T	0.31	0.056	0.016	6.91196	MODIFIER,intergenic_variant
Protein % (LA2)	rs382319879	10	38876236	A	G	G	0.31	0.056	0.016	6.86456	MODIFIER,intergenic_variant
Protein % (LA2)	rs42413786	10	38877692	A	C	C	0.31	0.056	0.016	6.91922	MODIFIER,intergenic_variant
Protein % (LA2)	rs439393957	10	38882281	C	A	A	0.26	0.074	0.02	7.15783	MODIFIER,intergenic_variant
Protein % (LA2)	rs384296906	10	39034064	T	C	C	0.36	0.061	0.015	6.86206	MODIFIER,intergenic_variant
Protein % (LA2)	rs449327946	10	39060222	T	A	A	0.32	0.062	0.016	6.95385	MODIFIER,intergenic_variant
Protein % (LA2)	rs42868595	10	39076404	A	G	A	0.38	0.04	0.01	6.87176	MODIFIER,intergenic_variant
Protein % (LA2)	rs42868596	10	39076417	G	A	G	0.38	0.04	0.01	6.87176	MODIFIER,intergenic_variant
Protein % (LA2)	rs42868597	10	39076502	G	A	G	0.38	0.04	0.01	6.82751	MODIFIER,intergenic_variant
Protein % (LA2)	-	10	39077052	A	AAAT	A	0.39	0.043	0.01	6.9341	MODIFIER,intergenic_variant
Protein % (LA2)	rs459339082	10	39131027	G	A	A	0.28	0.068	0.019	6.84849	MODIFIER,intergenic_variant
Protein % (LA2)	rs446048644	10	39154380	T	C	C	0.27	0.072	0.019	6.99677	MODIFIER,intergenic_variant
Protein % (LA2)	rs439748766	10	39159456	G	T	T	0.28	0.071	0.019	6.88572	MODIFIER,intergenic_variant
Protein % (LA2)	rs476148794	10	39182427	C	T	T	0.28	0.071	0.019	6.83132	MODIFIER,intergenic_variant
Protein % (LA2)	rs479356057	10	39212307	G	C	C	0.28	0.072	0.019	6.88481	MODIFIER,intergenic_variant
Protein % (LA2)	rs208849383	10	39281770	A	G	G	0.29	0.057	0.017	6.80725	MODIFIER,intergenic_variant
Protein % (LA2)	rs382286879	10	39281788	C	T	T	0.29	0.057	0.017	6.80725	MODIFIER,intergenic_variant
Protein % (LA2)	rs723360863	10	39281929	C	G	G	0.28	0.059	0.018	6.94195	MODIFIER,intergenic_variant
Protein % (LA2)	rs716468234	10	39281939	C	T	T	0.28	0.059	0.018	7.06725	MODIFIER,intergenic_variant
Protein % (LA2)	-	10	39282062	TAA	T	T	0.28	0.054	0.017	6.97404	MODIFIER,intergenic_variant
Protein % (LA2)	rs382895392	10	39282111	A	G	G	0.29	0.057	0.017	7.01401	MODIFIER,intergenic_variant
Protein % (LA2)	rs454865402	10	39282126	C	T	T	0.29	0.056	0.017	6.94782	MODIFIER,intergenic_variant
Protein % (LA2)	rs476620605	10	39282170	C	T	T	0.29	0.058	0.017	6.89813	MODIFIER,intergenic_variant
Protein % (LA2)	rs460302154	10	39282249	G	T	T	0.29	0.057	0.017	7.1156	MODIFIER,intergenic_variant
Protein % (LA2)	rs478929740	10	39282266	A	G	G	0.29	0.057	0.017	7.25998	MODIFIER,intergenic_variant
Protein % (LA2)	rs442692067	10	39282282	G	A	A	0.29	0.058	0.017	6.9708	MODIFIER,intergenic_variant
Protein % (LA2)	rs460940660	10	39282292	G	C	C	0.29	0.058	0.017	6.9708	MODIFIER,intergenic_variant
Protein % (LA2)	rs385384506	10	39282451	A	T	T	0.29	0.056	0.017	6.85056	MODIFIER,intergenic_variant
Protein % (LA2)	rs137082784	10	39282599	A	G	G	0.29	0.057	0.017	7.0772	MODIFIER,intergenic_variant
Protein % (LA2)	rs109193706	10	39282886	T	C	C	0.29	0.057	0.017	7.09839	MODIFIER,intergenic_variant
Protein % (LA2)	rs110608051	10	39282907	T	G	G	0.29	0.058	0.017	7.08475	MODIFIER,intergenic_variant
Protein % (LA2)	rs211064242	10	39283084	A	G	G	0.29	0.057	0.017	6.90977	MODIFIER,intergenic_variant
Protein % (LA2)	rs209667032	10	39283189	C	G	G	0.29	0.054	0.017	6.84155	MODIFIER,intergenic_variant
Protein % (LA2)	rs211535797	10	39283197	T	C	C	0.29	0.054	0.017	6.84155	MODIFIER,intergenic_variant
Protein % (LA2)	rs109993009	10	39283420	G	A	A	0.29	0.057	0.017	7.00903	MODIFIER,intergenic_variant
Protein % (LA2)	rs109202816	10	39283633	T	C	C	0.29	0.056	0.017	7.01049	MODIFIER,intergenic_variant
Protein % (LA2)	rs211282849	10	39283693	T	G	G	0.29	0.057	0.017	6.89783	MODIFIER,intergenic_variant
Protein % (LA2)	rs383631172	10	39283725	C	T	T	0.29	0.057	0.017	6.90143	MODIFIER,intergenic_variant
Protein % (LA2)	rs208979627	10	39283868	G	A	A	0.29	0.053	0.017	6.82822	MODIFIER,intergenic_variant
Protein % (LA2)	rs207485924	10	39284118	C	A	A	0.29	0.057	0.017	6.80534	MODIFIER,intergenic_variant
Protein % (LA2)	rs209164220	10	39284160	A	G	G	0.29	0.056	0.017	7.0159	MODIFIER,intergenic_variant
Protein % (LA2)	rs378020449	10	39284174	G	T	T	0.29	0.056	0.017	7.0159	MODIFIER,intergenic_variant
Protein % (LA2)	rs381298748	10	39284176	G	A	A	0.29	0.056	0.017	7.0159	MODIFIER,intergenic_variant
Protein % (LA2)	rs210859582	10	39284209	A	G	G	0.29	0.057	0.017	6.90143	MODIFIER,intergenic_variant
Protein % (LA2)	rs207942782	10	39284266	A	G	G	0.29	0.057	0.017	6.80534	MODIFIER,intergenic_variant
Protein % (LA2)	rs384529601	10	39284366	T	C	C	0.29	0.057	0.017	6.90143	MODIFIER,intergenic_variant
Protein % (LA2)	rs110016165	10	39284367	G	A	A	0.29	0.057	0.017	6.90143	MODIFIER,intergenic_variant
Protein % (LA2)	rs110002756	10	39285041	A	T	T	0.29	0.06	0.017	7.07822	MODIFIER,intergenic_variant
Protein % (LA2)	rs383926372	10	39285091	G	C	C	0.29	0.061	0.017	6.90227	MODIFIER,intergenic_variant
Protein % (LA2)	rs211625370	10	39285877	A	C	C	0.29	0.057	0.017	6.80011	MODIFIER,intergenic_variant
Protein % (LA2)	rs441746676	10	39286463	G	A	A	0.29	0.057	0.017	6.87802	MODIFIER,intergenic_variant
Protein % (LA2)	rs380353762	10	39286499	C	T	T	0.29	0.054	0.017	6.83166	MODIFIER,intergenic_variant
Protein % (LA2)	rs382753710	10	39286549	C	T	T	0.29	0.062	0.017	6.8045	MODIFIER,intergenic_variant
Protein % (LA2)	rs445248531	10	39286589	C	CGT	CGT	0.28	0.064	0.018	6.92622	MODIFIER,intergenic_variant
Protein % (LA2)	rs462186937	10	39286593	C	T	T	0.28	0.063	0.017	6.9293	MODIFIER,intergenic_variant
Protein % (LA2)	rs378601266	10	39286823	CA	C	C	0.29	0.06	0.017	7.03568	MODIFIER,intergenic_variant
Protein % (LA2)	rs455942479	10	39286886	A	ACCC	ACCC	0.29	0.062	0.017	7.14545	MODIFIER,intergenic_variant
Protein % (LA2)	rs445821358	10	39286887	T	A	A	0.29	0.062	0.017	7.14545	MODIFIER,intergenic_variant
Protein % (LA2)	rs384513590	10	39286944	G	A	A	0.29	0.063	0.017	6.97543	MODIFIER,intergenic_variant
Protein % (LA2)	rs210012013	10	39286973	C	A	A	0.29	0.057	0.017	6.82577	MODIFIER,intergenic_variant
Protein % (LA2)	rs381451331	10	39287009	C	T	T	0.29	0.058	0.017	6.83529	MODIFIER,intergenic_variant
Protein % (LA2)	rs384004315	10	39287010	A	G	G	0.29	0.058	0.017	6.83529	MODIFIER,intergenic_variant
Protein % (LA2)	rs208009130	10	39287025	C	T	T	0.29	0.058	0.017	6.83529	MODIFIER,intergenic_variant
Protein % (LA2)	rs209448866	10	39287090	C	T	T	0.29	0.057	0.017	6.82577	MODIFIER,intergenic_variant
Protein % (LA2)	rs380034432	10	39287327	G	C	C	0.3	0.059	0.017	7.20069	MODIFIER,intergenic_variant
Protein % (LA2)	rs210479302	10	39288238	T	C	C	0.31	0.059	0.017	6.96126	MODIFIER,intergenic_variant
Protein % (LA2)	rs208611441	10	39288382	T	G	G	0.31	0.063	0.017	6.82493	MODIFIER,intergenic_variant
Protein % (LA2)	rs482910712	10	39288448	C	G	G	0.29	0.062	0.017	7.21002	MODIFIER,intergenic_variant
Protein % (LA2)	rs209730844	10	39288630	T	A	A	0.31	0.059	0.017	7.04744	MODIFIER,intergenic_variant
Protein % (LA2)	rs210914092	10	39288647	G	C	C	0.31	0.059	0.017	6.84187	MODIFIER,intergenic_variant
Protein % (LA2)	rs440238568	10	39288692	ACAT	A	A	0.31	0.061	0.016	6.86459	MODIFIER,intergenic_variant
Protein % (LA2)	rs110192374	10	39288753	C	T	T	0.29	0.062	0.017	7.13072	MODIFIER,intergenic_variant
Protein % (LA2)	rs110902081	10	39288762	G	C	C	0.29	0.062	0.017	7.13072	MODIFIER,intergenic_variant
Protein % (LA2)	rs110200306	10	39288791	A	G	G	0.29	0.062	0.017	7.285	MODIFIER,intergenic_variant
Protein % (LA2)	rs381911076	10	39288851	AAACTC	A	A	0.29	0.056	0.018	6.90649	MODIFIER,intergenic_variant
Protein % (LA2)	rs208992831	10	39288868	T	G	G	0.29	0.063	0.017	7.20259	MODIFIER,intergenic_variant
Protein % (LA2)	rs135454124	10	39288892	C	T	T	0.29	0.063	0.017	7.15713	MODIFIER,intergenic_variant
Protein % (LA2)	rs210712234	10	39288923	C	T	T	0.29	0.062	0.017	7.08415	MODIFIER,intergenic_variant
Protein % (LA2)	rs208435722	10	39289012	T	G	G	0.29	0.06	0.017	6.92281	MODIFIER,intergenic_variant
Protein % (LA2)	rs109830647	10	39289021	A	G	G	0.29	0.06	0.017	6.92281	MODIFIER,intergenic_variant
Protein % (LA2)	rs207830286	10	39289113	G	A	A	0.29	0.062	0.017	7.12953	MODIFIER,intergenic_variant
Protein % (LA2)	rs208339378	10	39289251	A	T	T	0.29	0.062	0.017	7.12953	MODIFIER,intergenic_variant
Protein % (LA2)	rs210492450	10	39289279	C	T	T	0.29	0.062	0.017	7.12953	MODIFIER,intergenic_variant
Protein % (LA2)	rs208037457	10	39289355	G	A	A	0.29	0.06	0.017	7.08913	MODIFIER,intergenic_variant
Protein % (LA2)	rs209444750	10	39289374	A	G	G	0.29	0.06	0.017	7.08913	MODIFIER,intergenic_variant
Protein % (LA2)	rs211390955	10	39289407	A	T	T	0.29	0.06	0.017	7.11634	MODIFIER,intergenic_variant
Protein % (LA2)	rs207506367	10	39289453	A	T	T	0.29	0.061	0.017	7.19945	MODIFIER,intergenic_variant
Protein % (LA2)	rs209160997	10	39289549	C	T	T	0.29	0.062	0.017	7.12953	MODIFIER,intergenic_variant
Protein % (LA2)	rs109288876	10	39289604	T	G	G	0.29	0.062	0.017	7.08102	MODIFIER,intergenic_variant
Protein % (LA2)	rs522967377	10	39289629	T	C	C	0.29	0.062	0.017	7.08102	MODIFIER,intergenic_variant
Protein % (LA2)	rs466557033	10	39289633	C	T	T	0.29	0.062	0.017	7.08102	MODIFIER,intergenic_variant
Protein % (LA2)	rs208462180	10	39289646	T	C	C	0.29	0.062	0.017	7.08102	MODIFIER,intergenic_variant
Protein % (LA2)	rs521400495	10	39289680	T	C	C	0.29	0.061	0.017	7.21278	MODIFIER,intergenic_variant
Protein % (LA2)	rs467990443	10	39289682	C	G	G	0.29	0.061	0.017	7.21278	MODIFIER,intergenic_variant
Protein % (LA2)	rs438163817	10	39289688	A	G	G	0.29	0.061	0.017	7.21278	MODIFIER,intergenic_variant
Protein % (LA2)	rs519780123	10	39289710	T	C	C	0.29	0.061	0.017	7.21278	MODIFIER,intergenic_variant
Protein % (LA2)	rs386076727	10	39289748	A	G	G	0.29	0.061	0.017	7.26912	MODIFIER,intergenic_variant
Protein % (LA2)	rs383903557	10	39289880	T	C	C	0.29	0.062	0.017	7.04749	MODIFIER,intergenic_variant
Protein % (LA2)	rs385849977	10	39289901	T	C	C	0.29	0.062	0.017	6.80702	MODIFIER,intergenic_variant
Protein % (LA2)	rs109363588	10	39290029	C	T	T	0.29	0.062	0.017	7.14551	MODIFIER,intergenic_variant
Protein % (LA2)	rs436030933	10	39290093	GGAA	G	G	0.29	0.063	0.017	7.07261	MODIFIER,intergenic_variant
Protein % (LA2)	rs110689354	10	39290212	C	T	T	0.28	0.061	0.017	7.0737	MODIFIER,intergenic_variant
Protein % (LA2)	rs209281296	10	39290239	G	A	A	0.29	0.06	0.017	6.98308	MODIFIER,intergenic_variant
Protein % (LA2)	rs211157917	10	39290241	A	G	G	0.29	0.062	0.017	7.02309	MODIFIER,intergenic_variant
Protein % (LA2)	rs110915676	10	39290268	G	A	A	0.29	0.061	0.017	7.18481	MODIFIER,intergenic_variant
Protein % (LA2)	rs110004143	10	39290309	G	A	A	0.29	0.06	0.017	7.14111	MODIFIER,intergenic_variant
Protein % (LA2)	rs110992975	10	39290317	G	C	C	0.29	0.061	0.017	7.18192	MODIFIER,intergenic_variant
Protein % (LA2)	rs110268184	10	39290345	G	A	A	0.29	0.061	0.017	7.34919	MODIFIER,intergenic_variant
Protein % (LA2)	rs379055373	10	39290366	AC	A	A	0.29	0.061	0.017	7.28971	MODIFIER,intergenic_variant
Protein % (LA2)	rs208881416	10	39290476	T	C	C	0.29	0.062	0.017	6.9248	MODIFIER,intergenic_variant
Protein % (LA2)	rs110231045	10	39290507	C	T	T	0.29	0.062	0.017	6.94562	MODIFIER,intergenic_variant
Protein % (LA2)	rs207487256	10	39290590	C	T	T	0.29	0.062	0.017	7.12953	MODIFIER,intergenic_variant
Protein % (LA2)	rs208867784	10	39290595	A	G	G	0.29	0.062	0.017	7.12953	MODIFIER,intergenic_variant
Protein % (LA2)	rs110134582	10	39290620	C	T	T	0.29	0.062	0.017	7.12953	MODIFIER,intergenic_variant
Protein % (LA2)	rs109681097	10	39290666	C	T	T	0.29	0.062	0.017	7.18419	MODIFIER,intergenic_variant
Protein % (LA2)	rs382835737	10	39290675	C	T	T	0.29	0.062	0.017	7.18419	MODIFIER,intergenic_variant
Protein % (LA2)	rs134908059	10	39290683	G	A	A	0.29	0.062	0.017	7.18419	MODIFIER,intergenic_variant
Protein % (LA2)	rs209071171	10	39290741	C	A	A	0.29	0.062	0.017	6.95079	MODIFIER,intergenic_variant
Protein % (LA2)	rs210722686	10	39290794	A	C	C	0.29	0.062	0.017	6.97374	MODIFIER,intergenic_variant
Protein % (LA2)	rs380127212	10	39290870	A	ACAAACAAAC	ACAAACAAAC	0.29	0.062	0.017	7.16812	MODIFIER,intergenic_variant
Protein % (LA2)	-	10	39290876	AC	A	A	0.28	0.056	0.018	6.98291	MODIFIER,intergenic_variant
Protein % (LA2)	rs472441580	10	39290881	C	A	A	0.29	0.064	0.017	7.20893	MODIFIER,intergenic_variant
Protein % (LA2)	rs383875232	10	39290896	G	GT	GT	0.29	0.064	0.017	7.20893	MODIFIER,intergenic_variant
Protein % (LA2)	rs378601381	10	39290995	T	C	C	0.29	0.061	0.017	7.22624	MODIFIER,intergenic_variant
Protein % (LA2)	rs384523760	10	39291054	A	G	G	0.29	0.061	0.017	7.14486	MODIFIER,intergenic_variant
Protein % (LA2)	rs109874773	10	39291081	C	T	T	0.29	0.06	0.017	6.97712	MODIFIER,intergenic_variant
Protein % (LA2)	rs380876131	10	39291146	TC	T	T	0.29	0.062	0.017	7.09603	MODIFIER,intergenic_variant
Protein % (LA2)	rs210438569	10	39291155	G	A	A	0.29	0.062	0.017	7.09603	MODIFIER,intergenic_variant
Protein % (LA2)	rs109180126	10	39291250	G	C	C	0.29	0.061	0.017	7.29246	MODIFIER,intergenic_variant
Protein % (LA2)	rs211407722	10	39291309	G	A	A	0.29	0.062	0.017	6.88332	MODIFIER,intergenic_variant
Protein % (LA2)	rs385348465	10	39291326	CTCCTTTGGGGAAGAAAACA	C	C	0.29	0.064	0.017	6.96505	MODIFIER,intergenic_variant
Protein % (LA2)	rs208077119	10	39291554	T	C	C	0.29	0.062	0.017	6.97219	MODIFIER,intergenic_variant
Protein % (LA2)	rs382876817	10	39291673	A	AT	AT	0.29	0.062	0.017	6.92216	MODIFIER,intergenic_variant
Protein % (LA2)	rs452619438	10	39291674	C	T	T	0.29	0.062	0.017	6.92216	MODIFIER,intergenic_variant
Protein % (LA2)	rs210556119	10	39291813	A	G	G	0.29	0.062	0.017	6.96	MODIFIER,intergenic_variant
Protein % (LA2)	rs453807383	10	39291844	G	GGACAGC	GGACAGC	0.29	0.061	0.017	7.09236	MODIFIER,intergenic_variant
Protein % (LA2)	rs799005928	10	39291845	T	TGTAGAG	TGTAGAG	0.29	0.061	0.017	7.09236	MODIFIER,intergenic_variant
Protein % (LA2)	rs799700432	10	39291848	A	AC	AC	0.29	0.061	0.017	7.09236	MODIFIER,intergenic_variant
Protein % (LA2)	rs472557104	10	39291849	T	A	A	0.29	0.061	0.017	7.09236	MODIFIER,intergenic_variant
Protein % (LA2)	-	10	39291852	C	CTGGAAA	CTGGAAA	0.29	0.061	0.017	7.09236	MODIFIER,intergenic_variant
Protein % (LA2)	rs208208394	10	39291869	C	T	T	0.29	0.061	0.017	7.09236	MODIFIER,intergenic_variant
Protein % (LA2)	rs382921528	10	39291974	C	CTG	CTG	0.29	0.059	0.017	6.98894	MODIFIER,intergenic_variant
Protein % (LA2)	rs209656866	10	39291987	G	T	T	0.29	0.061	0.017	7.09236	MODIFIER,intergenic_variant
Protein % (LA2)	rs380546732	10	39292011	T	C	C	0.29	0.061	0.017	7.09236	MODIFIER,intergenic_variant
Protein % (LA2)	rs383568869	10	39292017	T	C	C	0.29	0.061	0.017	7.09236	MODIFIER,intergenic_variant
Protein % (LA2)	rs211534363	10	39292153	C	T	T	0.29	0.062	0.017	7.17964	MODIFIER,intergenic_variant
Protein % (LA2)	rs381827965	10	39292182	T	C	C	0.29	0.061	0.017	7.08541	MODIFIER,intergenic_variant
Protein % (LA2)	rs384106385	10	39292183	T	G	G	0.29	0.061	0.017	7.08541	MODIFIER,intergenic_variant
Protein % (LA2)	rs207991402	10	39292196	G	C	C	0.29	0.061	0.017	7.08541	MODIFIER,intergenic_variant
Protein % (LA2)	rs446021786	10	39292258	CA	C	C	0.29	0.064	0.017	7.21509	MODIFIER,intergenic_variant
Protein % (LA2)	rs517154031	10	39292260	CA	C	C	0.29	0.064	0.017	7.21509	MODIFIER,intergenic_variant
Protein % (LA2)	rs136330501	10	39292295	G	A	A	0.29	0.064	0.017	7.21509	MODIFIER,intergenic_variant
Protein % (LA2)	rs208613100	10	39292317	T	C	C	0.29	0.061	0.017	7.01365	MODIFIER,intergenic_variant
Protein % (LA2)	rs109608756	10	39292327	T	C	C	0.29	0.061	0.017	7.01365	MODIFIER,intergenic_variant
Protein % (LA2)	rs385190496	10	39292355	A	G	G	0.29	0.064	0.017	6.9653	MODIFIER,intergenic_variant
Protein % (LA2)	rs42958280	10	39377275	C	T	T	0.3	0.07	0.017	7.57273	MODIFIER,intergenic_variant
Protein % (LAm)	rs42958280	10	39377275	C	T	T	0.3	0.085	0.021	7.37308	MODIFIER,intergenic_variant
Protein % (LA3)	rs42958280	10	39377275	C	T	T	0.3	0.062	0.02	7.0588	MODIFIER,intergenic_variant
Protein % (LA2)	rs42958278	10	39377530	A	C	A	0.3	0.043	0.01	7.30075	MODIFIER,intergenic_variant
Protein % (LAm)	rs42958278	10	39377530	A	C	A	0.3	0.044	0.011	6.88381	MODIFIER,intergenic_variant
Protein % (LA2)	-	10	39442790	C	T	T	0.28	0.057	0.018	7.07686	MODIFIER,intergenic_variant
Protein % (LA2)	rs207522057	10	39494557	A	T	T	0.41	0.047	0.013	7.33538	MODIFIER,intergenic_variant
Protein % (LA2)	rs380509328	10	39496762	AG	A	A	0.3	0.062	0.017	7.24235	MODIFIER,intergenic_variant
Protein % (LA2)	rs43306665	10	39502568	C	G	C	0.3	0.045	0.01	7.62656	MODIFIER,intergenic_variant
Protein % (LA2)	rs43306664	10	39502574	G	A	G	0.3	0.045	0.01	7.62656	MODIFIER,intergenic_variant
Protein % (LA2)	rs385943046	10	39502610	C	T	T	0.29	0.068	0.017	7.25888	MODIFIER,intergenic_variant
Protein % (LA2)	rs382302284	10	39503912	TG	T	T	0.28	0.058	0.018	7.0363	MODIFIER,intergenic_variant
Protein % (LA2)	rs386119600	10	39503938	G	T	T	0.28	0.061	0.018	7.05664	MODIFIER,intergenic_variant
Protein % (LA2)	rs379286307	10	39520342	C	T	T	0.28	0.052	0.017	7.03673	MODIFIER,intergenic_variant
Protein % (LA2)	rs382758714	10	39521119	TA	T	T	0.28	0.056	0.017	7.12721	MODIFIER,intergenic_variant
Protein % (LA2)	rs385202664	10	39526304	G	T	T	0.28	0.051	0.017	7.14046	MODIFIER,intergenic_variant
Protein % (LA2)	rs379184851	10	39526314	T	G	G	0.28	0.053	0.017	6.90595	MODIFIER,intergenic_variant
Protein % (LA2)	-	10	39528993	G	C	C	0.25	0.066	0.019	7.58231	MODIFIER,intergenic_variant
Protein % (LA2)	rs211462190	10	39529186	C	T	T	0.28	0.054	0.018	7.05701	MODIFIER,intergenic_variant
Protein % (LA2)	rs109107965	10	39529274	A	G	G	0.28	0.049	0.017	6.91405	MODIFIER,intergenic_variant
Protein % (LA2)	rs379997556	10	39557133	A	G	G	0.28	0.055	0.018	7.03864	MODIFIER,intergenic_variant
Protein % (LA2)	rs381902523	10	39557157	T	TAA	TAA	0.28	0.053	0.018	7.28465	MODIFIER,intergenic_variant
Protein % (LA2)	rs439800293	10	39561648	TTC	T	T	0.28	0.058	0.018	6.81851	MODIFIER,intergenic_variant
Protein % (LA2)	rs110043059	10	39562353	A	G	G	0.28	0.058	0.018	6.83089	MODIFIER,intergenic_variant
Protein % (LA2)	rs383788778	10	39562645	T	A	A	0.28	0.062	0.018	6.9023	MODIFIER,intergenic_variant
Protein % (LA2)	rs378216380	10	39562647	A	G	G	0.28	0.062	0.018	6.9023	MODIFIER,intergenic_variant
Protein % (LA2)	rs378527038	10	39563813	AT	A	A	0.28	0.056	0.017	6.99651	MODIFIER,intergenic_variant
Protein % (LA2)	rs380227770	10	39563864	T	C	C	0.26	0.062	0.018	7.05752	MODIFIER,intergenic_variant
Protein % (LA2)	rs453935361	10	39565435	C	T	T	0.28	0.058	0.018	6.82538	MODIFIER,intergenic_variant
Protein % (LA2)	rs474363327	10	39565437	ACT	A	A	0.28	0.058	0.018	6.82538	MODIFIER,intergenic_variant
Protein % (LA2)	rs109537670	10	39565708	T	C	C	0.28	0.059	0.018	6.90743	MODIFIER,intergenic_variant
Protein % (LA2)	rs379442387	10	39565920	C	T	T	0.28	0.058	0.018	6.82228	MODIFIER,intergenic_variant
Protein % (LA2)	rs382879967	10	39565921	A	G	G	0.28	0.058	0.018	6.82228	MODIFIER,intergenic_variant
Protein % (LA2)	rs385865354	10	39565981	T	G	G	0.28	0.058	0.018	6.8509	MODIFIER,intergenic_variant
Protein % (LA2)	rs381379555	10	39566291	A	T	T	0.28	0.058	0.018	6.82762	MODIFIER,intergenic_variant
Protein % (LA2)	rs208809302	10	39566774	G	C	C	0.28	0.056	0.018	6.89184	MODIFIER,intergenic_variant
Protein % (LA2)	rs379521771	10	39568859	C	T	T	0.26	0.07	0.019	6.9385	MODIFIER,intergenic_variant
Protein % (LA2)	rs385685688	10	39569922	A	C	C	0.28	0.058	0.018	7.65169	MODIFIER,intergenic_variant
Protein % (LA2)	rs382163987	10	39571102	T	A	A	0.27	0.06	0.018	7.34746	MODIFIER,intergenic_variant
Protein % (LA2)	rs385164563	10	39571108	G	C	C	0.27	0.06	0.018	7.34746	MODIFIER,intergenic_variant
Protein % (LA2)	rs432159594	10	39668298	C	G	G	0.25	0.066	0.02	7.2509	MODIFIER,intergenic_variant
Protein % (LA2)	-	10	39900650	C	T	T	0.26	0.062	0.019	6.97277	MODIFIER,intergenic_variant
Protein % (LA2)	rs133856126	10	40613591	G	A	A	0.25	0.063	0.02	6.87497	MODIFIER,intergenic_variant
Protein % (LA2)	-	10	40824610	C	A	A	0.25	0.059	0.02	6.81163	MODIFIER,intergenic_variant
Protein % (LA2)	rs383053436	10	43852505	G	A	A	0.23	0.061	0.022	7.12276	MODIFIER,intron_variant	TRIM9
Protein % (LA2)	-	10	44079866	C	A	A	0.23	0.06	0.022	6.87182	MODIFIER,intergenic_variant
Protein % (LA2)	rs714167886	10	44082963	C	T	T	0.23	0.061	0.022	6.81328	MODIFIER,intergenic_variant
Protein % (LA2)	rs211428683	10	44222174	C	G	G	0.32	0.067	0.016	7.42013	MODIFIER,intergenic_variant
Protein % (LA2)	rs41713058	10	44312768	C	T	C	0.33	0.047	0.01	7.10672	MODIFIER,intron_variant	FRMD6
Protein % (LA2)	rs42138735	10	44430788	G	T	G	0.42	0.046	0.01	6.86332	MODIFIER,intron_variant	FRMD6
Protein % (LA2)	rs384451361	10	44635458	T	TA	TA	0.5	-0.028	0.011	7.79321	MODIFIER,intergenic_variant
Protein % (LA2)	rs209720479	10	44639579	A	G	G	0.32	0.064	0.016	9.60073	MODIFIER,intergenic_variant
Protein % (LAm)	rs209720479	10	44639579	A	G	G	0.32	0.058	0.019	7.21237	MODIFIER,intergenic_variant
Protein % (LA3)	rs209720479	10	44639579	A	G	G	0.32	0.043	0.018	7.1992	MODIFIER,intergenic_variant
Protein % (LA2)	rs110864343	10	44641937	A	G	G	0.32	0.066	0.016	9.56668	MODIFIER,intergenic_variant
Protein % (LA3)	rs110864343	10	44641937	A	G	G	0.32	0.041	0.018	7.27415	MODIFIER,intergenic_variant
Protein % (LAm)	rs110864343	10	44641937	A	G	G	0.32	0.059	0.019	7.2481	MODIFIER,intergenic_variant
Protein % (LA2)	rs380527368	10	44644405	T	A	A	0.28	0.068	0.017	8.41706	MODIFIER,intergenic_variant
Protein % (LA3)	rs380527368	10	44644405	T	A	A	0.28	0.058	0.02	6.92215	MODIFIER,intergenic_variant
Protein % (LA2)	rs110980615	10	44646954	A	T	T	0.32	0.063	0.016	9.59361	MODIFIER,intergenic_variant
Protein % (LA3)	rs110980615	10	44646954	A	T	T	0.32	0.043	0.018	7.38157	MODIFIER,intergenic_variant
Protein % (LAm)	rs110980615	10	44646954	A	T	T	0.32	0.057	0.019	7.33644	MODIFIER,intergenic_variant
Protein % (LA2)	rs209783428	10	44656410	A	G	G	0.3	0.062	0.017	9.85241	MODIFIER,upstream_gene_variant	GNG2
Protein % (LAm)	rs209783428	10	44656410	A	G	G	0.3	0.061	0.02	7.47707	MODIFIER,upstream_gene_variant	GNG2
Protein % (LA3)	rs209783428	10	44656410	A	G	G	0.3	0.043	0.019	7.10501	MODIFIER,upstream_gene_variant	GNG2
Protein % (LA2)	rs209973360	10	44656494	G	A	A	0.3	0.062	0.017	9.7254	MODIFIER,upstream_gene_variant	GNG2
Protein % (LAm)	rs209973360	10	44656494	G	A	A	0.3	0.061	0.02	7.47477	MODIFIER,upstream_gene_variant	GNG2
Protein % (LA3)	rs209973360	10	44656494	G	A	A	0.3	0.043	0.019	7.10467	MODIFIER,upstream_gene_variant	GNG2
Protein % (LA2)	rs211260199	10	44657797	A	G	G	0.3	0.062	0.017	9.7576	MODIFIER,upstream_gene_variant	GNG2
Protein % (LAm)	rs211260199	10	44657797	A	G	G	0.3	0.061	0.02	7.47477	MODIFIER,upstream_gene_variant	GNG2
Protein % (LA3)	rs211260199	10	44657797	A	G	G	0.3	0.043	0.019	7.10467	MODIFIER,upstream_gene_variant	GNG2
Protein % (LA2)	rs211562962	10	44659649	G	A	A	0.3	0.061	0.017	10.0701	MODIFIER,upstream_gene_variant	GNG2
Protein % (LAm)	rs211562962	10	44659649	G	A	A	0.3	0.056	0.02	7.34978	MODIFIER,upstream_gene_variant	GNG2
Protein % (LA3)	rs211562962	10	44659649	G	A	A	0.3	0.044	0.019	7.04329	MODIFIER,upstream_gene_variant	GNG2
Protein % (LA2)	rs208897853	10	44660291	G	A	A	0.3	0.061	0.017	9.97307	MODIFIER,intron_variant	GNG2
Protein % (LAm)	rs208897853	10	44660291	G	A	A	0.3	0.056	0.02	7.27971	MODIFIER,intron_variant	GNG2
Protein % (LA3)	rs208897853	10	44660291	G	A	A	0.3	0.044	0.019	7.07139	MODIFIER,intron_variant	GNG2
Protein % (LA2)	rs380452347	10	44668273	C	T	T	0.45	0.062	0.012	7.29494	MODIFIER,intron_variant	GNG2
Protein % (LA2)	rs384257249	10	44669800	G	A	A	0.45	0.062	0.012	7.48572	MODIFIER,intron_variant	GNG2
Protein % (LA2)	rs383744080	10	44682389	C	T	T	0.3	0.061	0.017	10.052	MODIFIER,intron_variant	GNG2
Protein % (LAm)	rs383744080	10	44682389	C	T	T	0.3	0.056	0.02	7.38441	MODIFIER,intron_variant	GNG2
Protein % (LA3)	rs383744080	10	44682389	C	T	T	0.3	0.043	0.019	7.15064	MODIFIER,intron_variant	GNG2
Protein % (LA2)	rs211476617	10	44702975	G	C	C	0.27	0.06	0.019	8.52206	MODIFIER,intron_variant	GNG2
Protein % (LA2)	rs42733691	10	44705826	G	T	G	0.29	0.057	0.01	9.78481	MODIFIER,intron_variant	GNG2
Protein % (LAm)	rs42733691	10	44705826	G	T	G	0.29	0.049	0.011	7.3908	MODIFIER,intron_variant	GNG2
Protein % (LA3)	rs42733691	10	44705826	G	T	G	0.29	0.049	0.011	7.22112	MODIFIER,intron_variant	GNG2
Protein % (LA2)	rs110201941	10	44709709	C	T	T	0.29	0.067	0.017	10.2961	MODIFIER,intron_variant	GNG2
Protein % (LA3)	rs110201941	10	44709709	C	T	T	0.29	0.061	0.02	8.0121	MODIFIER,intron_variant	GNG2
Protein % (LAm)	rs110201941	10	44709709	C	T	T	0.29	0.07	0.021	7.73053	MODIFIER,intron_variant	GNG2
Protein % (LA2)	rs208030500	10	44713190	A	T	T	0.29	0.067	0.017	10.102	MODIFIER,intron_variant	GNG2
Protein % (LA3)	rs208030500	10	44713190	A	T	T	0.29	0.061	0.02	7.894	MODIFIER,intron_variant	GNG2
Protein % (LAm)	rs208030500	10	44713190	A	T	T	0.29	0.07	0.021	7.66302	MODIFIER,intron_variant	GNG2
Protein % (LA2)	rs109415570	10	44714090	C	T	T	0.31	0.047	0.016	8.82993	MODIFIER,intron_variant	GNG2
Protein % (LA3)	rs109415570	10	44714090	C	T	T	0.31	0.046	0.018	7.0042	MODIFIER,intron_variant	GNG2
Protein % (LA2)	rs209135148	10	44718865	G	A	A	0.29	0.065	0.017	9.94177	MODIFIER,intron_variant	GNG2
Protein % (LA3)	rs209135148	10	44718865	G	A	A	0.29	0.06	0.02	7.67099	MODIFIER,intron_variant	GNG2
Protein % (LAm)	rs209135148	10	44718865	G	A	A	0.29	0.067	0.021	7.36354	MODIFIER,intron_variant	GNG2
Protein % (LA2)	rs207943983	10	44719354	A	G	G	0.29	0.067	0.017	10.1899	MODIFIER,intron_variant	GNG2
Protein % (LA3)	rs207943983	10	44719354	A	G	G	0.29	0.06	0.02	8.05882	MODIFIER,intron_variant	GNG2
Protein % (LAm)	rs207943983	10	44719354	A	G	G	0.29	0.069	0.021	7.71073	MODIFIER,intron_variant	GNG2
Protein % (LA2)	rs137454093	10	44720367	A	G	G	0.5	-0.035	0.011	8.39157	MODIFIER,intron_variant	GNG2
Protein % (LA2)	rs42733727	10	44722694	A	G	G	0.48	-0.032	0.011	7.06461	MODIFIER,intron_variant	GNG2
Protein % (LA2)	rs208891691	10	44723284	C	G	G	0.29	0.067	0.017	10.2274	MODIFIER,intron_variant	GNG2
Protein % (LA3)	rs208891691	10	44723284	C	G	G	0.29	0.061	0.02	7.90005	MODIFIER,intron_variant	GNG2
Protein % (LAm)	rs208891691	10	44723284	C	G	G	0.29	0.07	0.021	7.67749	MODIFIER,intron_variant	GNG2
Protein % (LA2)	rs381246262	10	44724591	C	T	T	0.27	0.056	0.019	9.24372	MODIFIER,intron_variant	GNG2
Protein % (LA3)	rs381246262	10	44724591	C	T	T	0.27	0.042	0.022	6.98019	MODIFIER,intron_variant	GNG2
Protein % (LA2)	rs209329196	10	44726310	C	A	A	0.29	0.067	0.017	10.2487	MODIFIER,intron_variant	GNG2
Protein % (LA3)	rs209329196	10	44726310	C	A	A	0.29	0.061	0.02	8.02567	MODIFIER,intron_variant	GNG2
Protein % (LAm)	rs209329196	10	44726310	C	A	A	0.29	0.069	0.021	7.85515	MODIFIER,intron_variant	GNG2
Protein % (LA2)	rs440791365	10	44726367	A	G	G	0.28	0.056	0.018	8.19239	MODIFIER,intron_variant	GNG2
Protein % (LA2)	rs109065062	10	44733057	G	A	A	0.29	0.067	0.017	10.0916	MODIFIER,intron_variant	GNG2
Protein % (LA3)	rs109065062	10	44733057	G	A	A	0.29	0.061	0.02	7.83703	MODIFIER,intron_variant	GNG2
Protein % (LAm)	rs109065062	10	44733057	G	A	A	0.29	0.07	0.021	7.57717	MODIFIER,intron_variant	GNG2
Protein % (LA2)	rs110889585	10	44733077	A	T	T	0.29	0.067	0.017	10.0916	MODIFIER,intron_variant	GNG2
Protein % (LA3)	rs110889585	10	44733077	A	T	T	0.29	0.061	0.02	7.83703	MODIFIER,intron_variant	GNG2
Protein % (LAm)	rs110889585	10	44733077	A	T	T	0.29	0.07	0.021	7.57717	MODIFIER,intron_variant	GNG2
Protein % (LA2)	rs209046100	10	44735018	G	A	A	0.29	0.067	0.017	10.1539	MODIFIER,intron_variant	GNG2
Protein % (LA3)	rs209046100	10	44735018	G	A	A	0.29	0.061	0.02	8.05037	MODIFIER,intron_variant	GNG2
Protein % (LAm)	rs209046100	10	44735018	G	A	A	0.29	0.07	0.021	7.74031	MODIFIER,intron_variant	GNG2
Protein % (LA2)	rs208296991	10	44735890	G	A	A	0.29	0.067	0.017	10.0393	MODIFIER,intron_variant	GNG2
Protein % (LA3)	rs208296991	10	44735890	G	A	A	0.29	0.061	0.02	7.86837	MODIFIER,intron_variant	GNG2
Protein % (LAm)	rs208296991	10	44735890	G	A	A	0.29	0.07	0.021	7.59007	MODIFIER,intron_variant	GNG2
Protein % (LA2)	rs385317494	10	44741258	G	C	C	0.2	0.071	0.025	7.03271	MODIFIER,intron_variant	GNG2
Protein % (LA2)	rs211583101	10	44742209	C	T	T	0.28	0.071	0.018	8.08403	MODIFIER,intron_variant	GNG2
Protein % (LA2)	rs110896647	10	44744249	T	C	C	0.29	0.067	0.017	10.1674	MODIFIER,intron_variant	GNG2
Protein % (LA3)	rs110896647	10	44744249	T	C	C	0.29	0.061	0.02	7.93951	MODIFIER,intron_variant	GNG2
Protein % (LAm)	rs110896647	10	44744249	T	C	C	0.29	0.07	0.021	7.70381	MODIFIER,intron_variant	GNG2
Protein % (LA2)	rs43627294	10	44746531	G	A	A	0.49	0.059	0.011	8.16858	MODIFIER,intron_variant	GNG2
Protein % (LA2)	rs211239920	10	44746907	C	T	T	0.34	0.054	0.015	10.4752	MODIFIER,intron_variant	GNG2
Protein % (LAm)	rs211239920	10	44746907	C	T	T	0.34	0.048	0.018	6.91441	MODIFIER,intron_variant	GNG2
Protein % (LA2)	rs208655317	10	44746980	A	G	G	0.29	0.07	0.017	10.3373	MODIFIER,intron_variant	GNG2
Protein % (LA3)	rs208655317	10	44746980	A	G	G	0.29	0.065	0.02	8.13296	MODIFIER,intron_variant	GNG2
Protein % (LAm)	rs208655317	10	44746980	A	G	G	0.29	0.075	0.021	7.95317	MODIFIER,intron_variant	GNG2
Protein % (LA2)	rs210481437	10	44747936	T	A	A	0.28	0.068	0.018	9.7427	MODIFIER,intron_variant	GNG2
Protein % (LA3)	rs210481437	10	44747936	T	A	A	0.28	0.058	0.02	7.62001	MODIFIER,intron_variant	GNG2
Protein % (LAm)	rs210481437	10	44747936	T	A	A	0.28	0.068	0.021	7.53339	MODIFIER,intron_variant	GNG2
Protein % (LA2)	rs109358003	10	44749962	G	A	A	0.29	0.068	0.017	9.79069	MODIFIER,intron_variant	GNG2
Protein % (LA3)	rs109358003	10	44749962	G	A	A	0.29	0.061	0.02	7.70398	MODIFIER,intron_variant	GNG2
Protein % (LAm)	rs109358003	10	44749962	G	A	A	0.29	0.071	0.021	7.19694	MODIFIER,intron_variant	GNG2
Protein % (LA2)	rs110533941	10	44753230	T	C	C	0.35	0.05	0.014	9.02812	MODIFIER,intron_variant	GNG2
Protein % (LA2)	rs111007466	10	44754037	C	A	C	0.49	-0.038	0.011	7.51056	MODIFIER,intron_variant	GNG2
Protein % (LA2)	rs211337109	10	44754046	T	C	C	0.48	0.057	0.011	7.31821	MODIFIER,intron_variant	GNG2
Protein % (LA2)	rs207726275	10	44754228	T	G	G	0.38	0.054	0.014	9.03288	MODIFIER,intron_variant	GNG2
Protein % (LA2)	rs378303431	10	44754297	C	G	G	0.34	0.05	0.015	10.0595	MODIFIER,intron_variant	GNG2
Protein % (LA2)	rs799000821	10	44754428	T	TG	TG	0.35	0.047	0.015	8.82552	MODIFIER,intron_variant	GNG2
Protein % (LA2)	rs380415653	10	44754429	T	TAAATCTAGTTTGTCCTA	TAAATCTAGTTTGTCCTA	0.35	0.047	0.015	8.82552	MODIFIER,intron_variant	GNG2
Protein % (LA2)	rs208197114	10	44756984	G	A	A	0.34	0.054	0.015	9.90617	MODIFIER,intron_variant	GNG2
Protein % (LA2)	rs208034061	10	44757857	C	A	A	0.3	0.062	0.017	9.99866	MODIFIER,intron_variant	GNG2
Protein % (LAm)	rs208034061	10	44757857	C	A	A	0.3	0.058	0.02	7.15146	MODIFIER,intron_variant	GNG2
Protein % (LA3)	rs208034061	10	44757857	C	A	A	0.3	0.046	0.019	6.97565	MODIFIER,intron_variant	GNG2
Protein % (LA2)	rs208385822	10	44758714	T	A	A	0.34	0.057	0.015	10.3525	MODIFIER,intron_variant	GNG2
Protein % (LA2)	rs210902019	10	44760203	C	T	T	0.34	0.053	0.015	10.0874	MODIFIER,intron_variant	GNG2
Protein % (LA2)	rs208891674	10	44760206	T	C	C	0.35	0.052	0.014	9.24816	MODIFIER,intron_variant	GNG2
Protein % (LA2)	rs207558446	10	44763525	G	A	A	0.3	0.063	0.017	9.56839	MODIFIER,intron_variant	GNG2
Protein % (LAm)	rs207558446	10	44763525	G	A	A	0.3	0.059	0.02	6.90447	MODIFIER,intron_variant	GNG2
Protein % (LA2)	rs383474975	10	44768143	G	C	C	0.33	0.051	0.015	10.1169	MODIFIER,intron_variant	GNG2
Protein % (LAm)	rs383474975	10	44768143	G	C	C	0.33	0.052	0.018	6.92423	MODIFIER,intron_variant	GNG2
Protein % (LA2)	rs110619401	10	44769925	C	T	T	0.35	0.052	0.015	10.1368	MODIFIER,intron_variant	GNG2
Protein % (LA2)	rs108987783	10	44769947	G	T	T	0.35	0.051	0.014	9.15514	MODIFIER,intron_variant	GNG2
Protein % (LA2)	rs110416508	10	44770015	A	T	T	0.35	0.052	0.014	9.2434	MODIFIER,intron_variant	GNG2
Protein % (LA2)	rs210405348	10	44770451	C	T	T	0.34	0.054	0.015	10.0145	MODIFIER,intron_variant	GNG2
Protein % (LA2)	rs207809574	10	44771820	C	T	T	0.34	0.053	0.015	10.1431	MODIFIER,intron_variant	GNG2
Protein % (LA2)	rs210730765	10	44772737	A	G	G	0.34	0.053	0.015	10.1568	MODIFIER,intron_variant	GNG2
Protein % (LA2)	rs109277788	10	44773979	C	T	T	0.32	0.05	0.016	9.47667	MODIFIER,intron_variant	GNG2
Protein % (LA2)	rs208883673	10	44774764	T	C	C	0.31	0.065	0.016	9.71029	MODIFIER,intron_variant	GNG2
Protein % (LA2)	rs136853644	10	44778484	T	C	T	0.35	0.053	0.01	8.87141	MODIFIER,intron_variant	GNG2
Protein % (LAm)	rs136853644	10	44778484	T	C	T	0.35	0.049	0.011	6.88053	MODIFIER,intron_variant	GNG2
Protein % (LA2)	rs134063564	10	44779850	T	A	T	0.35	0.053	0.01	8.95021	MODIFIER,intron_variant	GNG2
Protein % (LAm)	rs134063564	10	44779850	T	A	T	0.35	0.049	0.011	6.98673	MODIFIER,intron_variant	GNG2
Protein % (LA2)	rs209998376	10	44779984	A	G	G	0.3	0.062	0.017	10.088	MODIFIER,intron_variant	GNG2
Protein % (LAm)	rs209998376	10	44779984	A	G	G	0.3	0.057	0.02	7.31739	MODIFIER,intron_variant	GNG2
Protein % (LA3)	rs209998376	10	44779984	A	G	G	0.3	0.05	0.019	7.13971	MODIFIER,intron_variant	GNG2
Protein % (LA2)	rs109626738	10	44780146	A	G	A	0.36	0.053	0.01	8.94074	MODIFIER,intron_variant	GNG2
Protein % (LAm)	rs109626738	10	44780146	A	G	A	0.36	0.053	0.011	7.09128	MODIFIER,intron_variant	GNG2
Protein % (LA3)	rs109626738	10	44780146	A	G	A	0.36	0.05	0.011	6.90316	MODIFIER,intron_variant	GNG2
Protein % (LA2)	rs208591997	10	44780424	C	T	C	0.35	0.055	0.01	8.91442	MODIFIER,intron_variant	GNG2
Protein % (LA2)	rs207734933	10	44780709	A	C	C	0.32	0.047	0.016	9.28714	MODIFIER,intron_variant	GNG2
Protein % (LA2)	rs210736783	10	44780826	T	C	C	0.31	0.049	0.016	9.11437	MODIFIER,intron_variant	GNG2
Protein % (LA2)	rs110162354	10	44780832	A	G	A	0.48	0.043	0.011	7.53843	MODIFIER,intron_variant	GNG2
Protein % (LA2)	rs134217040	10	44780919	G	A	G	0.48	0.044	0.011	7.28344	MODIFIER,intron_variant	GNG2
Protein % (LA2)	rs137580590	10	44780964	A	T	A	0.49	0.041	0.011	7.38594	MODIFIER,intron_variant	GNG2
Protein % (LA2)	-	10	44781286	CTG	C	C	0.27	0.067	0.018	8.92414	MODIFIER,intron_variant	GNG2
Protein % (LA2)	rs137400260	10	44782145	A	G	A	0.49	0.038	0.011	7.30454	MODIFIER,intron_variant	GNG2
Protein % (LA2)	rs132678185	10	44782891	C	T	C	0.48	0.036	0.011	7.69376	MODIFIER,intron_variant	GNG2
Protein % (LA2)	-	10	44783633	T	C	T	0.48	0.036	0.011	7.87046	MODIFIER,intron_variant	GNG2
Protein % (LA2)	-	10	44783913	T	C	T	0.48	0.037	0.011	8.03792	MODIFIER,intron_variant	GNG2
Protein % (LA2)	rs43626326	10	44792310	T	C	T	0.35	0.04	0.01	6.97001	MODIFIER,intron_variant	GNG2
Protein % (LA2)	rs43626327	10	44793865	C	T	T	0.34	0.062	0.014	7.22464	MODIFIER,3_prime_UTR_variant	GNG2
Protein % (LA2)	rs43627231	10	44805891	A	G	A	0.34	0.041	0.01	7.19884	MODIFIER,intergenic_variant
Protein % (LA2)	-	10	44835765	T	C	C	0.24	0.071	0.02	7.74278	MODIFIER,intron_variant	RTRAF
Protein % (LA2)	rs797821117	10	44859820	G	C	C	0.26	0.075	0.019	8.76423	MODIFIER,intron_variant	NID2
Protein % (LA2)	rs380933684	10	44877340	G	A	A	0.26	0.083	0.019	9.06549	MODIFIER,intron_variant	NID2
Protein % (LA2)	rs208438501	10	44895365	A	G	G	0.26	0.069	0.019	8.92151	MODIFIER,intron_variant	NID2
Protein % (LA2)	rs378963370	10	44928863	G	A	A	0.24	0.073	0.02	7.98248	LOW,synonymous_variant	NID2
Protein % (LA2)	rs381729382	10	44933141	A	C	C	0.24	0.071	0.021	8.30726	MODIFIER,intron_variant	NID2
Protein % (LA2)	rs209634483	10	44933755	T	C	C	0.24	0.06	0.02	8.0886	MODIFIER,intron_variant	NID2
Protein % (LA2)	rs380538772	10	44933814	G	T	T	0.24	0.062	0.021	7.85053	MODIFIER,intron_variant	NID2
Protein % (LA2)	rs380288149	10	44943239	G	T	T	0.24	0.071	0.021	7.85459	MODIFIER,upstream_gene_variant	NID2
Protein % (LA2)	rs797741565	10	44976002	A	G	G	0.24	0.072	0.021	8.0189	MODIFIER,intergenic_variant
Protein % (LA2)	rs800122469	10	44982710	C	T	T	0.24	0.071	0.021	8.38911	MODIFIER,intergenic_variant
Protein % (LA2)	rs457303900	10	45122475	A	T	T	0.25	0.061	0.02	7.23374	MODIFIER,intron_variant	ENSBTAG00000001423
Protein % (LA2)	rs440763176	10	45197215	G	C	C	0.25	0.06	0.02	7.01787	MODIFIER,intergenic_variant
Protein % (LA2)	rs439796048	10	45254867	T	G	G	0.25	0.059	0.02	6.99646	MODIFIER,intron_variant,upstream_gene_variant	PLEKHO2
Protein % (LA2)	rs481395290	10	45267454	C	A	A	0.25	0.059	0.02	6.99646	MODIFIER,upstream_gene_variant	PIF1
Protein % (LA2)	rs448053398	10	45308645	C	T	T	0.25	0.058	0.02	6.90094	MODIFIER,upstream_gene_variant	RBPMS2
Protein % (LA2)	-	10	45312424	C	CA	C	0.32	0.052	0.01	7.71743	MODIFIER,upstream_gene_variant	RBPMS2
Protein % (LA2)	-	10	45312427	G	GGCT	G	0.32	0.052	0.01	7.71743	MODIFIER,upstream_gene_variant	RBPMS2
Protein % (LA2)	-	10	45312477	T	C	T	0.31	0.051	0.01	8.14771	MODIFIER,upstream_gene_variant	RBPMS2
Protein % (LA2)	-	10	45312584	C	T	C	0.31	0.052	0.01	8.34194	MODIFIER,upstream_gene_variant	RBPMS2
Protein % (LA2)	-	10	45312595	G	A	G	0.31	0.052	0.01	8.56526	MODIFIER,upstream_gene_variant	RBPMS2
Protein % (LA2)	-	10	45313327	C	T	T	0.25	0.059	0.02	6.94388	MODERATE,missense_variant	RBPMS2
Protein % (LA2)	rs43626670	10	45314270	C	A	C	0.31	0.051	0.01	8.49948	MODIFIER,intron_variant	RBPMS2
Protein % (LA2)	rs43626671	10	45314346	A	T	A	0.31	0.051	0.01	8.40117	MODIFIER,intron_variant	RBPMS2
Protein % (LA2)	rs449929049	10	45325411	G	A	A	0.25	0.056	0.02	7.04619	MODIFIER,intron_variant	RBPMS2
Protein % (LA2)	rs451018949	10	45383818	A	G	G	0.26	0.071	0.019	7.69958	MODIFIER,downstream_gene_variant	OAZ2,ZNF609
Protein % (LA2)	rs450126690	10	45466219	A	T	T	0.27	0.057	0.018	7.01173	MODIFIER,intron_variant	ZNF609
Protein % (LA2)	rs481398279	10	45467978	G	A	A	0.27	0.061	0.018	7.18085	MODIFIER,intron_variant	ZNF609
Protein % (LA2)	rs465834286	10	45514188	CA	C	C	0.26	0.077	0.019	7.98236	MODIFIER,intron_variant	ZNF609
Protein % (LA2)	rs457697924	10	45521307	C	T	T	0.27	0.058	0.018	7.24384	MODIFIER,intron_variant	ZNF609
Protein % (LA2)	rs455451993	10	45525988	G	A	A	0.27	0.058	0.018	7.29721	MODIFIER,intron_variant	ZNF609
Protein % (LA2)	rs476232995	10	45529284	T	C	C	0.27	0.058	0.018	7.02603	MODIFIER,intron_variant	ZNF609
Protein % (LA2)	rs43623876	10	45557394	G	A	A	0.43	0.04	0.012	6.81354	MODIFIER,intron_variant	ZNF609,TRIP4
Protein % (LA2)	rs480949970	10	45561670	G	A	A	0.28	0.059	0.018	7.26584	MODIFIER,intron_variant,upstream_gene_variant	ZNF609,TRIP4,ENSBTAG00000049725
Protein % (LA2)	-	10	45565958	A	ATTC	A	0.43	0.049	0.011	6.91989	MODIFIER,intron_variant	ZNF609,TRIP4,ENSBTAG00000049725
Protein % (LA2)	rs43623887	10	45569518	T	C	T	0.43	0.048	0.011	6.84472	MODIFIER,intron_variant	ZNF609,TRIP4,ENSBTAG00000049725
Protein % (LA2)	rs467494814	10	45620958	G	T	T	0.28	0.059	0.018	7.39703	MODIFIER,intron_variant	TRIP4
Protein % (LA2)	rs436467868	10	45703401	G	A	A	0.28	0.059	0.018	7.26672	MODIFIER,intron_variant,upstream_gene_variant	CSNK1G1
Protein % (LA2)	rs480261131	10	45707653	A	C	C	0.28	0.059	0.018	7.26672	MODIFIER,intron_variant,upstream_gene_variant	CSNK1G1
Protein % (LA2)	rs445220187	10	45800398	C	T	T	0.28	0.059	0.018	7.24649	MODIFIER,intron_variant	CSNK1G1
Protein % (LA2)	rs134431653	10	45859300	A	G	G	0.36	0.061	0.014	7.22432	MODIFIER,intron_variant	SNX1
Protein % (LA2)	rs463299204	10	45869405	T	C	C	0.28	0.059	0.018	7.05512	MODIFIER,intron_variant,downstream_gene_variant	SNX1,U6
Protein % (LA2)	rs132667011	10	45871300	A	AAG	AAG	0.37	0.061	0.014	7.07834	MODIFIER,intron_variant,downstream_gene_variant	SNX1,U6
Protein % (LA2)	rs208444550	10	45875146	A	G	G	0.37	0.061	0.014	7.07834	MODIFIER,intron_variant,upstream_gene_variant	SNX1,U6
Protein % (LA2)	rs209537558	10	45875165	A	G	G	0.37	0.061	0.014	7.07834	MODIFIER,intron_variant,upstream_gene_variant	SNX1,U6
Protein % (LA2)	rs135590559	10	45883738	C	T	T	0.34	0.063	0.015	7.4412	MODIFIER,intron_variant,upstream_gene_variant	SNX1,CIAO2A
Protein % (LAm)	rs135590559	10	45883738	C	T	T	0.34	0.078	0.018	6.93501	MODIFIER,intron_variant,upstream_gene_variant	SNX1,CIAO2A
Protein % (LA2)	rs137825433	10	45886110	C	A	A	0.3	0.065	0.016	7.37732	MODIFIER,intron_variant	CIAO2A
Protein % (LA2)	rs377967356	10	45923299	G	A	A	0.29	0.07	0.017	8.21871	MODIFIER,intergenic_variant
Protein % (LA3)	rs377967356	10	45923299	G	A	A	0.29	0.056	0.02	7.061	MODIFIER,intergenic_variant
Protein % (LA2)	-	10	45925077	G	A	A	0.28	0.058	0.018	7.07982	MODIFIER,intergenic_variant
Protein % (LA2)	-	10	45945146	G	A	A	0.28	0.06	0.018	7.55724	MODIFIER,upstream_gene_variant	DAPK2
Protein % (LA2)	rs378553953	10	45951133	AC	A	A	0.29	0.071	0.017	8.11707	MODIFIER,intron_variant	DAPK2
Protein % (LA3)	rs378553953	10	45951133	AC	A	A	0.29	0.056	0.02	6.92051	MODIFIER,intron_variant	DAPK2
Protein % (LA2)	rs383075154	10	45968555	AAGCTGCAAG	A	A	0.27	0.076	0.018	8.11535	MODIFIER,intron_variant	DAPK2
Protein % (LA3)	rs383075154	10	45968555	AAGCTGCAAG	A	A	0.27	0.057	0.021	7.02498	MODIFIER,intron_variant	DAPK2
Protein % (LA2)	rs380963345	10	45969772	T	C	C	0.29	0.071	0.017	8.02517	MODIFIER,intron_variant	DAPK2
Protein % (LA2)	rs382249814	10	45971273	C	T	T	0.29	0.069	0.017	7.68261	MODIFIER,intron_variant	DAPK2
Protein % (LA2)	rs383914438	10	45979071	G	A	A	0.29	0.071	0.017	7.85047	MODIFIER,intron_variant	DAPK2
Protein % (LA2)	rs384325554	10	45979545	T	A	A	0.29	0.071	0.017	7.86164	MODIFIER,intron_variant	DAPK2
Protein % (LA3)	rs384325554	10	45979545	T	A	A	0.29	0.06	0.02	6.90718	MODIFIER,intron_variant	DAPK2
Protein % (LA2)	rs378100197	10	45979931	G	A	A	0.29	0.071	0.017	7.8055	MODIFIER,intron_variant	DAPK2
Protein % (LA2)	rs381647644	10	45980100	G	A	A	0.29	0.069	0.017	7.73874	MODIFIER,intron_variant	DAPK2
Protein % (LA2)	rs379150598	10	45980680	G	T	T	0.29	0.071	0.017	7.85047	MODIFIER,intron_variant	DAPK2
Protein % (LA2)	rs381324345	10	45980779	T	C	C	0.29	0.071	0.017	7.85047	MODIFIER,intron_variant	DAPK2
Protein % (LA2)	rs385107010	10	45980994	C	A	A	0.29	0.071	0.017	7.85047	MODIFIER,intron_variant	DAPK2
Protein % (LA2)	rs136032555	10	45982001	T	C	C	0.29	0.071	0.017	8.06937	MODIFIER,intron_variant	DAPK2
Protein % (LA3)	rs136032555	10	45982001	T	C	C	0.29	0.06	0.02	6.92588	MODIFIER,intron_variant	DAPK2
Protein % (LA2)	rs207710585	10	45984472	A	G	G	0.29	0.072	0.017	7.90023	MODIFIER,intron_variant	DAPK2
Protein % (LA2)	rs378493001	10	45984673	G	A	A	0.29	0.071	0.017	7.85047	MODIFIER,intron_variant	DAPK2
Protein % (LA2)	rs383549125	10	45984981	G	A	A	0.29	0.071	0.017	7.83918	MODIFIER,intron_variant	DAPK2
Protein % (LA2)	rs208245239	10	45985470	G	C	C	0.29	0.071	0.017	7.94548	MODIFIER,intron_variant	DAPK2
Protein % (LA2)	rs381530309	10	45986035	G	A	A	0.29	0.071	0.017	7.93973	MODIFIER,intron_variant	DAPK2
Protein % (LA2)	rs384936570	10	45986057	C	T	T	0.31	0.065	0.016	7.72507	MODIFIER,intron_variant	DAPK2
Protein % (LA2)	rs379416276	10	45986477	C	T	T	0.29	0.071	0.017	7.80371	MODIFIER,intron_variant	DAPK2
Protein % (LA2)	rs207573056	10	45987450	T	C	C	0.28	0.076	0.018	8.32847	MODIFIER,intron_variant	DAPK2
Protein % (LA2)	rs208657566	10	45988743	T	C	C	0.28	0.069	0.017	7.54408	MODIFIER,intron_variant	DAPK2
Protein % (LA2)	rs455286998	10	45989288	T	C	C	0.29	0.071	0.017	7.85047	MODIFIER,intron_variant	DAPK2
Protein % (LA2)	rs380597786	10	45989650	G	A	A	0.29	0.069	0.017	7.7602	MODIFIER,intron_variant	DAPK2
Protein % (LA2)	rs516392849	10	45990935	C	CT	CT	0.29	0.059	0.017	6.98253	MODIFIER,intron_variant	DAPK2
Protein % (LA3)	rs516392849	10	45990935	C	CT	CT	0.29	0.067	0.02	6.96437	MODIFIER,intron_variant	DAPK2
Protein % (LA2)	rs384691650	10	45992120	T	C	C	0.29	0.071	0.017	7.70636	MODIFIER,intron_variant	DAPK2
Protein % (LA2)	rs382357455	10	45993622	A	G	G	0.29	0.071	0.017	7.74737	MODIFIER,intron_variant	DAPK2
Protein % (LA2)	rs378189971	10	45994844	C	T	T	0.29	0.071	0.017	7.81521	MODIFIER,intron_variant	DAPK2
Protein % (LA2)	rs207743255	10	45995274	G	C	C	0.28	0.07	0.018	7.03069	MODIFIER,intron_variant	DAPK2
Protein % (LA2)	rs133387535	10	45996528	T	C	C	0.29	0.072	0.017	7.50891	MODIFIER,intron_variant	DAPK2
Protein % (LA2)	rs440948393	10	46004154	C	T	T	0.28	0.057	0.018	6.90745	MODIFIER,intron_variant	DAPK2
Protein % (LA2)	rs134022386	10	46006781	C	T	T	0.29	0.072	0.017	7.46943	MODIFIER,intron_variant	DAPK2
Protein % (LA2)	rs136880079	10	46010287	A	G	G	0.29	0.072	0.017	7.48551	MODIFIER,intron_variant	DAPK2
Protein % (LA2)	rs137773937	10	46021409	G	C	C	0.29	0.076	0.017	7.51369	MODIFIER,intron_variant	DAPK2
Protein % (LA2)	rs133961359	10	46025842	T	C	C	0.29	0.077	0.017	7.40453	MODIFIER,intron_variant	DAPK2
Protein % (LA2)	rs133614903	10	46036706	T	C	C	0.29	0.077	0.017	7.3363	MODIFIER,intron_variant	DAPK2
Protein % (LA2)	rs137786700	10	46038950	G	T	T	0.29	0.077	0.017	7.50084	MODIFIER,intron_variant	DAPK2
Protein % (LA2)	rs209855668	10	46445491	A	T	T	0.35	0.051	0.015	8.89013	MODIFIER,intron_variant	USP3
Protein % (LA3)	rs209855668	10	46445491	A	T	T	0.35	0.056	0.017	7.2875	MODIFIER,intron_variant	USP3
Protein % (LAm)	rs209855668	10	46445491	A	T	T	0.35	0.054	0.017	7.19227	MODIFIER,intron_variant	USP3
Protein % (LA2)	rs209302618	10	46450276	T	G	G	0.44	0.05	0.012	7.73067	MODIFIER,intron_variant	USP3
Protein % (LA2)	rs109605174	10	46450562	C	G	G	0.35	0.048	0.015	8.65982	MODIFIER,intron_variant	USP3
Protein % (LA3)	rs109605174	10	46450562	C	G	G	0.35	0.052	0.017	6.99815	MODIFIER,intron_variant	USP3
Protein % (LA2)	rs378264821	10	46450868	C	T	T	0.35	0.05	0.015	8.88111	MODIFIER,intron_variant	USP3
Protein % (LA3)	rs378264821	10	46450868	C	T	T	0.35	0.054	0.017	7.2257	MODIFIER,intron_variant	USP3
Protein % (LAm)	rs378264821	10	46450868	C	T	T	0.35	0.051	0.017	7.07718	MODIFIER,intron_variant	USP3
Protein % (LA2)	rs379646382	10	46453254	C	T	T	0.35	0.05	0.015	8.88111	MODIFIER,intron_variant	USP3
Protein % (LA3)	rs379646382	10	46453254	C	T	T	0.35	0.054	0.017	7.2257	MODIFIER,intron_variant	USP3
Protein % (LAm)	rs379646382	10	46453254	C	T	T	0.35	0.051	0.017	7.07718	MODIFIER,intron_variant	USP3
Protein % (LA2)	rs109083444	10	46454556	G	A	A	0.34	0.049	0.015	9.02653	MODIFIER,intron_variant	USP3
Protein % (LA3)	rs109083444	10	46454556	G	A	A	0.34	0.054	0.017	7.295	MODIFIER,intron_variant	USP3
Protein % (LAm)	rs109083444	10	46454556	G	A	A	0.34	0.051	0.017	7.16444	MODIFIER,intron_variant	USP3
Protein % (LA2)	rs109205360	10	46456366	C	T	T	0.34	0.05	0.015	8.78791	MODIFIER,intron_variant	USP3
Protein % (LA3)	rs109205360	10	46456366	C	T	T	0.34	0.054	0.017	7.12963	MODIFIER,intron_variant	USP3
Protein % (LAm)	rs109205360	10	46456366	C	T	T	0.34	0.051	0.017	6.97816	MODIFIER,intron_variant	USP3
Protein % (LA2)	rs110692039	10	46456914	T	C	C	0.34	0.05	0.015	8.82801	MODIFIER,intron_variant	USP3
Protein % (LA3)	rs110692039	10	46456914	T	C	C	0.34	0.054	0.017	7.20716	MODIFIER,intron_variant	USP3
Protein % (LAm)	rs110692039	10	46456914	T	C	C	0.34	0.051	0.017	7.05544	MODIFIER,intron_variant	USP3
Protein % (LA2)	rs383521134	10	46459687	T	A	A	0.34	0.05	0.015	8.79706	MODIFIER,intron_variant	USP3
Protein % (LA3)	rs383521134	10	46459687	T	A	A	0.34	0.053	0.017	7.54577	MODIFIER,intron_variant	USP3
Protein % (LAm)	rs383521134	10	46459687	T	A	A	0.34	0.051	0.017	6.98575	MODIFIER,intron_variant	USP3
Protein % (LA2)	rs110584093	10	46459748	A	G	G	0.35	0.052	0.015	8.57123	MODIFIER,intron_variant	USP3
Protein % (LA3)	rs110584093	10	46459748	A	G	G	0.35	0.053	0.016	7.0033	MODIFIER,intron_variant	USP3
Protein % (LAm)	rs110584093	10	46459748	A	G	G	0.35	0.053	0.017	6.9865	MODIFIER,intron_variant	USP3
Protein % (LA2)	rs379537189	10	46466155	TTAAGA	T	T	0.35	0.05	0.015	8.88111	MODIFIER,intron_variant	USP3
Protein % (LA3)	rs379537189	10	46466155	TTAAGA	T	T	0.35	0.054	0.017	7.2257	MODIFIER,intron_variant	USP3
Protein % (LAm)	rs379537189	10	46466155	TTAAGA	T	T	0.35	0.051	0.017	7.07718	MODIFIER,intron_variant	USP3
Protein % (LA2)	rs385525306	10	46472673	G	A	A	0.34	0.047	0.015	8.77844	MODIFIER,intron_variant	USP3
Protein % (LA3)	rs385525306	10	46472673	G	A	A	0.34	0.051	0.017	7.32183	MODIFIER,intron_variant	USP3
Protein % (LAm)	rs385525306	10	46472673	G	A	A	0.34	0.047	0.017	6.8422	MODIFIER,intron_variant	USP3
Protein % (LA2)	rs208153416	10	46473206	C	T	T	0.34	0.047	0.015	8.83144	MODIFIER,intron_variant	USP3
Protein % (LA3)	rs208153416	10	46473206	C	T	T	0.34	0.051	0.017	7.22658	MODIFIER,intron_variant	USP3
Protein % (LA2)	rs209536735	10	46476122	A	G	G	0.32	0.053	0.016	9.41656	MODIFIER,intron_variant	USP3
Protein % (LA3)	rs209536735	10	46476122	A	G	G	0.32	0.048	0.018	7.55487	MODIFIER,intron_variant	USP3
Protein % (LAm)	rs209536735	10	46476122	A	G	G	0.32	0.047	0.018	6.92082	MODIFIER,intron_variant	USP3
Protein % (LA2)	rs515798836	10	46477549	G	GT	GT	0.34	0.048	0.015	9.05531	MODIFIER,intron_variant	USP3
Protein % (LA3)	rs515798836	10	46477549	G	GT	GT	0.34	0.051	0.017	7.32731	MODIFIER,intron_variant	USP3
Protein % (LAm)	rs515798836	10	46477549	G	GT	GT	0.34	0.045	0.018	7.01976	MODIFIER,intron_variant	USP3
Protein % (LA2)	rs380497678	10	46483302	AG	A	A	0.34	0.047	0.015	8.90649	MODIFIER,intron_variant	USP3
Protein % (LA3)	rs380497678	10	46483302	AG	A	A	0.34	0.051	0.017	7.2216	MODIFIER,intron_variant	USP3
Protein % (LAm)	rs380497678	10	46483302	AG	A	A	0.34	0.047	0.017	6.83223	MODIFIER,intron_variant	USP3
Protein % (LA2)	rs209515116	10	46484314	T	C	C	0.34	0.047	0.015	8.83144	MODIFIER,intron_variant	USP3
Protein % (LA3)	rs209515116	10	46484314	T	C	C	0.34	0.051	0.017	7.22658	MODIFIER,intron_variant	USP3
Protein % (LA2)	rs381572254	10	46485673	CTTG	C	C	0.34	0.049	0.015	8.51246	MODIFIER,intron_variant	USP3
Protein % (LA3)	rs381572254	10	46485673	CTTG	C	C	0.34	0.053	0.017	7.26155	MODIFIER,intron_variant	USP3
Protein % (LA2)	rs209964107	10	46486067	T	C	C	0.34	0.047	0.015	8.83144	MODIFIER,intron_variant	USP3
Protein % (LA3)	rs209964107	10	46486067	T	C	C	0.34	0.051	0.017	7.22658	MODIFIER,intron_variant	USP3
Protein % (LA2)	rs379257789	10	46486608	G	A	A	0.34	0.043	0.015	8.44627	MODIFIER,intron_variant	USP3
Protein % (LA3)	rs379257789	10	46486608	G	A	A	0.34	0.048	0.017	6.88665	MODIFIER,intron_variant	USP3
Protein % (LA2)	rs381811570	10	46486609	A	G	G	0.34	0.043	0.015	8.44627	MODIFIER,intron_variant	USP3
Protein % (LA3)	rs381811570	10	46486609	A	G	G	0.34	0.048	0.017	6.88665	MODIFIER,intron_variant	USP3
Protein % (LA2)	rs383878747	10	46488631	A	AC	AC	0.34	0.047	0.015	8.53907	MODIFIER,intron_variant	USP3
Protein % (LA3)	rs383878747	10	46488631	A	AC	AC	0.34	0.051	0.017	7.2594	MODIFIER,intron_variant	USP3
Protein % (LA2)	rs207905209	10	46489537	C	T	T	0.34	0.05	0.015	8.85186	MODIFIER,intron_variant	USP3
Protein % (LA3)	rs207905209	10	46489537	C	T	T	0.34	0.053	0.017	7.19475	MODIFIER,intron_variant	USP3
Protein % (LA2)	rs384902052	10	46491068	C	T	T	0.34	0.047	0.015	8.83144	MODIFIER,intron_variant	USP3
Protein % (LA3)	rs384902052	10	46491068	C	T	T	0.34	0.051	0.017	7.22658	MODIFIER,intron_variant	USP3
Protein % (LA2)	rs110875323	10	46492045	G	A	A	0.34	0.046	0.015	8.80638	MODIFIER,intron_variant	USP3
Protein % (LA3)	rs110875323	10	46492045	G	A	A	0.34	0.051	0.017	7.22562	MODIFIER,intron_variant	USP3
Protein % (LA2)	rs208077205	10	46492349	G	A	A	0.34	0.048	0.015	8.50851	MODIFIER,intron_variant	USP3
Protein % (LA3)	rs208077205	10	46492349	G	A	A	0.34	0.056	0.017	7.12634	MODIFIER,intron_variant	USP3
Protein % (LA2)	rs380047844	10	46494988	C	A	A	0.34	0.047	0.015	8.89013	MODIFIER,intron_variant	USP3
Protein % (LA3)	rs380047844	10	46494988	C	A	A	0.34	0.051	0.017	7.28974	MODIFIER,intron_variant	USP3
Protein % (LAm)	rs380047844	10	46494988	C	A	A	0.34	0.046	0.017	6.89851	MODIFIER,intron_variant	USP3
Protein % (LA2)	rs210052794	10	46495051	C	T	T	0.34	0.05	0.015	9.10167	MODIFIER,intron_variant	USP3
Protein % (LA3)	rs210052794	10	46495051	C	T	T	0.34	0.053	0.017	7.2719	MODIFIER,intron_variant	USP3
Protein % (LAm)	rs210052794	10	46495051	C	T	T	0.34	0.05	0.017	7.04639	MODIFIER,intron_variant	USP3
Protein % (LA2)	rs210867486	10	46495971	T	C	C	0.34	0.049	0.015	9.13638	MODIFIER,intron_variant	USP3
Protein % (LA3)	rs210867486	10	46495971	T	C	C	0.34	0.052	0.017	7.30728	MODIFIER,intron_variant	USP3
Protein % (LAm)	rs210867486	10	46495971	T	C	C	0.34	0.049	0.017	6.89058	MODIFIER,intron_variant	USP3
Protein % (LA2)	rs110223464	10	46496543	C	T	T	0.34	0.047	0.015	8.83144	MODIFIER,intron_variant	USP3
Protein % (LA3)	rs110223464	10	46496543	C	T	T	0.34	0.051	0.017	7.22658	MODIFIER,intron_variant	USP3
Protein % (LA2)	rs211415895	10	46497629	G	A	A	0.34	0.045	0.015	8.54945	MODIFIER,intron_variant	USP3
Protein % (LA3)	rs211415895	10	46497629	G	A	A	0.34	0.054	0.017	7.39122	MODIFIER,intron_variant	USP3
Protein % (LAm)	rs211415895	10	46497629	G	A	A	0.34	0.047	0.017	6.80201	MODIFIER,intron_variant	USP3
Protein % (LA2)	rs211670256	10	46498617	T	C	C	0.34	0.047	0.015	8.88328	MODIFIER,intron_variant	USP3
Protein % (LA3)	rs211670256	10	46498617	T	C	C	0.34	0.051	0.017	7.2224	MODIFIER,intron_variant	USP3
Protein % (LA2)	rs210728915	10	46500728	C	T	T	0.34	0.047	0.015	8.83144	MODIFIER,upstream_gene_variant,intron_variant	USP3
Protein % (LA3)	rs210728915	10	46500728	C	T	T	0.34	0.051	0.017	7.2224	MODIFIER,upstream_gene_variant,intron_variant	USP3
Protein % (LA2)	rs378256347	10	46501297	A	G	G	0.34	0.049	0.015	8.95836	MODIFIER,upstream_gene_variant,intron_variant	USP3
Protein % (LA3)	rs378256347	10	46501297	A	G	G	0.34	0.053	0.017	7.28852	MODIFIER,upstream_gene_variant,intron_variant	USP3
Protein % (LAm)	rs378256347	10	46501297	A	G	G	0.34	0.049	0.017	6.82222	MODIFIER,upstream_gene_variant,intron_variant	USP3
Protein % (LA2)	rs109851748	10	46502325	G	A	A	0.34	0.048	0.015	9.40247	MODIFIER,upstream_gene_variant,intron_variant	USP3
Protein % (LA3)	rs109851748	10	46502325	G	A	A	0.34	0.053	0.017	7.68032	MODIFIER,upstream_gene_variant,intron_variant	USP3
Protein % (LAm)	rs109851748	10	46502325	G	A	A	0.34	0.049	0.017	7.36911	MODIFIER,upstream_gene_variant,intron_variant	USP3
Protein % (LA2)	rs210324395	10	46503113	C	G	G	0.34	0.047	0.015	8.98357	MODIFIER,upstream_gene_variant,intron_variant	USP3
Protein % (LA3)	rs210324395	10	46503113	C	G	G	0.34	0.051	0.017	7.07753	MODIFIER,upstream_gene_variant,intron_variant	USP3
Protein % (LA2)	rs383539925	10	46503668	T	C	C	0.34	0.047	0.015	8.83144	MODIFIER,upstream_gene_variant,intron_variant	USP3
Protein % (LA3)	rs383539925	10	46503668	T	C	C	0.34	0.051	0.017	7.2224	MODIFIER,upstream_gene_variant,intron_variant	USP3
Protein % (LA2)	rs378164573	10	46503735	C	T	T	0.34	0.047	0.015	8.68262	MODIFIER,upstream_gene_variant,intron_variant	USP3
Protein % (LA3)	rs378164573	10	46503735	C	T	T	0.34	0.052	0.017	7.0435	MODIFIER,upstream_gene_variant,intron_variant	USP3
Protein % (LA2)	rs210889680	10	46503883	A	T	T	0.34	0.047	0.015	8.83144	MODIFIER,upstream_gene_variant,intron_variant	USP3
Protein % (LA3)	rs210889680	10	46503883	A	T	T	0.34	0.051	0.017	7.2224	MODIFIER,upstream_gene_variant,intron_variant	USP3
Protein % (LA2)	rs454796966	10	46504241	A	ATCAT	ATCAT	0.34	0.044	0.015	8.42539	MODIFIER,upstream_gene_variant,intron_variant	USP3
Protein % (LA3)	rs454796966	10	46504241	A	ATCAT	ATCAT	0.34	0.049	0.017	7.13179	MODIFIER,upstream_gene_variant,intron_variant	USP3
Protein % (LA2)	rs384649187	10	46504273	A	T	T	0.34	0.045	0.015	8.41975	MODIFIER,upstream_gene_variant,intron_variant	USP3
Protein % (LA3)	rs384649187	10	46504273	A	T	T	0.34	0.051	0.017	7.23622	MODIFIER,upstream_gene_variant,intron_variant	USP3
Protein % (LAm)	rs384649187	10	46504273	A	T	T	0.34	0.049	0.017	6.95686	MODIFIER,upstream_gene_variant,intron_variant	USP3
Protein % (LA2)	rs381147585	10	46504473	A	AT	AT	0.34	0.045	0.015	8.55231	MODIFIER,upstream_gene_variant,intron_variant	USP3
Protein % (LA3)	rs381147585	10	46504473	A	AT	AT	0.34	0.052	0.017	7.3019	MODIFIER,upstream_gene_variant,intron_variant	USP3
Protein % (LAm)	rs381147585	10	46504473	A	AT	AT	0.34	0.051	0.018	7.10068	MODIFIER,upstream_gene_variant,intron_variant	USP3
Protein % (LA2)	rs379093726	10	46504605	C	A	A	0.34	0.045	0.015	8.71991	MODIFIER,upstream_gene_variant,intron_variant	USP3
Protein % (LA3)	rs379093726	10	46504605	C	A	A	0.34	0.051	0.017	7.26148	MODIFIER,upstream_gene_variant,intron_variant	USP3
Protein % (LAm)	rs379093726	10	46504605	C	A	A	0.34	0.049	0.017	6.98712	MODIFIER,upstream_gene_variant,intron_variant	USP3
Protein % (LA2)	rs207484097	10	46505089	G	T	T	0.34	0.043	0.015	8.47947	MODIFIER,upstream_gene_variant,intron_variant	USP3
Protein % (LA3)	rs207484097	10	46505089	G	T	T	0.34	0.048	0.017	6.92627	MODIFIER,upstream_gene_variant,intron_variant	USP3
Protein % (LA2)	rs210468775	10	46505212	C	G	G	0.34	0.044	0.015	8.73151	MODIFIER,upstream_gene_variant,intron_variant	USP3
Protein % (LA3)	rs210468775	10	46505212	C	G	G	0.34	0.05	0.017	7.32593	MODIFIER,upstream_gene_variant,intron_variant	USP3
Protein % (LAm)	rs210468775	10	46505212	C	G	G	0.34	0.046	0.017	6.88388	MODIFIER,upstream_gene_variant,intron_variant	USP3
Protein % (LA2)	rs208564555	10	46505416	G	A	A	0.34	0.039	0.015	8.5166	MODIFIER,upstream_gene_variant,intron_variant	USP3
Protein % (LA3)	rs208564555	10	46505416	G	A	A	0.34	0.048	0.017	7.11648	MODIFIER,upstream_gene_variant,intron_variant	USP3
Protein % (LA2)	rs209450321	10	46505946	T	C	C	0.34	0.044	0.015	8.65854	MODIFIER,intron_variant	USP3
Protein % (LA3)	rs209450321	10	46505946	T	C	C	0.34	0.049	0.017	7.08041	MODIFIER,intron_variant	USP3
Protein % (LA2)	rs383438039	10	46506529	C	T	T	0.34	0.045	0.015	8.80427	MODIFIER,intron_variant	USP3
Protein % (LA3)	rs383438039	10	46506529	C	T	T	0.34	0.052	0.017	7.39444	MODIFIER,intron_variant	USP3
Protein % (LAm)	rs383438039	10	46506529	C	T	T	0.34	0.048	0.017	6.98392	MODIFIER,intron_variant	USP3
Protein % (LA2)	rs135965820	10	46506790	C	T	T	0.34	0.045	0.015	8.90764	MODIFIER,intron_variant	USP3
Protein % (LA3)	rs135965820	10	46506790	C	T	T	0.34	0.052	0.017	7.38732	MODIFIER,intron_variant	USP3
Protein % (LAm)	rs135965820	10	46506790	C	T	T	0.34	0.048	0.017	7.06985	MODIFIER,intron_variant	USP3
Protein % (LA2)	rs381671993	10	46506914	A	AT	AT	0.34	0.045	0.015	8.83799	MODIFIER,intron_variant	USP3
Protein % (LA3)	rs381671993	10	46506914	A	AT	AT	0.34	0.051	0.017	7.39943	MODIFIER,intron_variant	USP3
Protein % (LAm)	rs381671993	10	46506914	A	AT	AT	0.34	0.048	0.017	6.98979	MODIFIER,intron_variant	USP3
Protein % (LA2)	rs381482650	10	46507287	GAAAC	G	G	0.34	0.046	0.015	8.8613	MODIFIER,intron_variant	USP3
Protein % (LA3)	rs381482650	10	46507287	GAAAC	G	G	0.34	0.051	0.017	7.36185	MODIFIER,intron_variant	USP3
Protein % (LAm)	rs381482650	10	46507287	GAAAC	G	G	0.34	0.048	0.017	6.98392	MODIFIER,intron_variant	USP3
Protein % (LA2)	rs211339910	10	46507705	C	A	A	0.34	0.04	0.015	7.93821	MODIFIER,intron_variant	USP3
Protein % (LA3)	rs211339910	10	46507705	C	A	A	0.34	0.048	0.017	6.89874	MODIFIER,intron_variant	USP3
Protein % (LA2)	rs207903160	10	46508224	A	G	G	0.34	0.047	0.015	8.66417	MODIFIER,intron_variant	USP3
Protein % (LA3)	rs207903160	10	46508224	A	G	G	0.34	0.052	0.017	7.06532	MODIFIER,intron_variant	USP3
Protein % (LAm)	rs207903160	10	46508224	A	G	G	0.34	0.046	0.018	6.84525	MODIFIER,intron_variant	USP3
Protein % (LA2)	rs384467175	10	46508468	A	G	G	0.34	0.047	0.015	9.23008	MODIFIER,intron_variant	USP3
Protein % (LA3)	rs384467175	10	46508468	A	G	G	0.34	0.052	0.017	7.43856	MODIFIER,intron_variant	USP3
Protein % (LAm)	rs384467175	10	46508468	A	G	G	0.34	0.049	0.017	7.18978	MODIFIER,intron_variant	USP3
Protein % (LA2)	rs208445542	10	46508498	A	G	G	0.34	0.047	0.015	9.01158	MODIFIER,intron_variant	USP3
Protein % (LA3)	rs208445542	10	46508498	A	G	G	0.34	0.052	0.017	7.42988	MODIFIER,intron_variant	USP3
Protein % (LAm)	rs208445542	10	46508498	A	G	G	0.34	0.049	0.017	7.05742	MODIFIER,intron_variant	USP3
Protein % (LA2)	rs210021667	10	46508590	T	A	A	0.32	0.051	0.016	9.07206	MODIFIER,intron_variant	USP3
Protein % (LA3)	rs210021667	10	46508590	T	A	A	0.32	0.049	0.018	7.59302	MODIFIER,intron_variant	USP3
Protein % (LAm)	rs210021667	10	46508590	T	A	A	0.32	0.046	0.018	7.15786	MODIFIER,intron_variant	USP3
Protein % (LA2)	rs207568378	10	46508624	T	G	G	0.34	0.045	0.015	8.80427	MODIFIER,intron_variant	USP3
Protein % (LA3)	rs207568378	10	46508624	T	G	G	0.34	0.052	0.017	7.39444	MODIFIER,intron_variant	USP3
Protein % (LAm)	rs207568378	10	46508624	T	G	G	0.34	0.048	0.017	6.98392	MODIFIER,intron_variant	USP3
Protein % (LA2)	rs209837168	10	46508721	T	G	G	0.34	0.045	0.015	8.71851	MODIFIER,intron_variant	USP3
Protein % (LA3)	rs209837168	10	46508721	T	G	G	0.34	0.052	0.017	7.39444	MODIFIER,intron_variant	USP3
Protein % (LAm)	rs209837168	10	46508721	T	G	G	0.34	0.048	0.017	6.98392	MODIFIER,intron_variant	USP3
Protein % (LA2)	rs209438558	10	46508853	G	A	A	0.34	0.044	0.015	8.64317	MODIFIER,intron_variant	USP3
Protein % (LA3)	rs209438558	10	46508853	G	A	A	0.34	0.052	0.017	7.36926	MODIFIER,intron_variant	USP3
Protein % (LAm)	rs209438558	10	46508853	G	A	A	0.34	0.047	0.017	6.87082	MODIFIER,intron_variant	USP3
Protein % (LA2)	rs208956934	10	46509230	T	C	C	0.34	0.039	0.015	8.37967	MODIFIER,intron_variant	USP3
Protein % (LA3)	rs208956934	10	46509230	T	C	C	0.34	0.048	0.017	6.8753	MODIFIER,intron_variant	USP3
Protein % (LA2)	rs382898400	10	46509419	C	T	T	0.34	0.042	0.015	8.50424	MODIFIER,intron_variant	USP3
Protein % (LA3)	rs382898400	10	46509419	C	T	T	0.34	0.048	0.017	7.04867	MODIFIER,intron_variant	USP3
Protein % (LA2)	rs385439688	10	46509433	TG	T	T	0.34	0.044	0.015	8.61482	MODIFIER,intron_variant	USP3
Protein % (LA3)	rs385439688	10	46509433	TG	T	T	0.34	0.051	0.017	7.22668	MODIFIER,intron_variant	USP3
Protein % (LAm)	rs385439688	10	46509433	TG	T	T	0.34	0.046	0.017	6.84283	MODIFIER,intron_variant	USP3
Protein % (LA2)	rs380013023	10	46509512	G	T	T	0.35	0.049	0.015	9.06639	MODIFIER,intron_variant	USP3
Protein % (LA3)	rs380013023	10	46509512	G	T	T	0.35	0.053	0.016	7.39902	MODIFIER,intron_variant	USP3
Protein % (LAm)	rs380013023	10	46509512	G	T	T	0.35	0.049	0.017	6.86439	MODIFIER,intron_variant	USP3
Protein % (LA2)	rs382983174	10	46509527	A	G	G	0.34	0.044	0.015	8.48506	MODIFIER,intron_variant	USP3
Protein % (LA3)	rs382983174	10	46509527	A	G	G	0.34	0.049	0.017	6.95758	MODIFIER,intron_variant	USP3
Protein % (LA2)	rs210654362	10	46510402	C	T	T	0.34	0.045	0.015	8.74009	MODIFIER,intron_variant	USP3
Protein % (LA3)	rs210654362	10	46510402	C	T	T	0.34	0.052	0.017	7.21278	MODIFIER,intron_variant	USP3
Protein % (LAm)	rs210654362	10	46510402	C	T	T	0.34	0.048	0.017	6.83996	MODIFIER,intron_variant	USP3
Protein % (LA2)	rs211364035	10	46510450	G	A	A	0.34	0.042	0.015	8.60297	MODIFIER,intron_variant	USP3
Protein % (LA3)	rs211364035	10	46510450	G	A	A	0.34	0.048	0.017	7.17726	MODIFIER,intron_variant	USP3
Protein % (LA2)	rs137002400	10	46510514	A	G	G	0.34	0.045	0.015	8.83169	MODIFIER,intron_variant	USP3
Protein % (LA3)	rs137002400	10	46510514	A	G	G	0.34	0.052	0.017	7.4587	MODIFIER,intron_variant	USP3
Protein % (LAm)	rs137002400	10	46510514	A	G	G	0.34	0.048	0.017	6.98332	MODIFIER,intron_variant	USP3
Protein % (LA2)	rs110814850	10	46514309	C	A	A	0.43	0.048	0.012	7.85215	MODIFIER,upstream_gene_variant	USP3
Protein % (LA2)	-	10	46518308	G	A	A	0.44	0.048	0.012	7.70688	MODIFIER,intergenic_variant
Protein % (LA2)	-	10	46518312	G	A	A	0.44	0.048	0.012	7.70688	MODIFIER,intergenic_variant
Protein % (LA2)	-	10	46518321	T	C	C	0.44	0.05	0.012	7.8847	MODIFIER,intergenic_variant
Protein % (LA2)	-	10	46518327	G	A	A	0.44	0.049	0.012	7.80886	MODIFIER,intergenic_variant
Protein % (LA2)	-	10	46518337	G	GCTAA	GCTAA	0.44	0.049	0.012	7.80886	MODIFIER,intergenic_variant
Protein % (LA2)	-	10	46518373	GTTTGTTTGT	G	G	0.44	0.049	0.012	7.93928	MODIFIER,intergenic_variant
Protein % (LA2)	rs208110486	10	46518489	G	C	C	0.44	0.05	0.012	7.7103	MODIFIER,intergenic_variant
Protein % (LA2)	rs209118724	10	46518513	A	G	G	0.44	0.05	0.012	7.82508	MODIFIER,intergenic_variant
Protein % (LA2)	rs136503077	10	46519210	C	T	T	0.44	0.05	0.012	7.80445	MODIFIER,intergenic_variant
Protein % (LA2)	rs379292794	10	46519679	A	C	C	0.43	0.049	0.012	7.91748	MODIFIER,intergenic_variant
Protein % (LA2)	rs108949661	10	46519875	A	G	G	0.43	0.05	0.012	7.87154	MODIFIER,intergenic_variant
Protein % (LA2)	rs109929361	10	46519931	A	G	G	0.44	0.05	0.012	7.89149	MODIFIER,intergenic_variant
Protein % (LA2)	rs133994734	10	46520111	T	C	C	0.44	0.05	0.012	7.72268	MODIFIER,intergenic_variant
Protein % (LA2)	rs381791861	10	46520156	C	CT	CT	0.44	0.05	0.012	7.75816	MODIFIER,intergenic_variant
Protein % (LA2)	rs471602829	10	46520157	A	C	C	0.44	0.05	0.012	7.75816	MODIFIER,intergenic_variant
Protein % (LA2)	rs208390574	10	46520345	T	G	G	0.44	0.049	0.012	8.04255	MODIFIER,intergenic_variant
Protein % (LA2)	rs209499287	10	46520352	T	C	C	0.44	0.049	0.012	8.04255	MODIFIER,intergenic_variant
Protein % (LA2)	rs383028408	10	46520495	C	T	T	0.44	0.052	0.012	8.09448	MODIFIER,intergenic_variant
Protein % (LA2)	rs211669440	10	46520535	A	G	G	0.44	0.05	0.012	8.0876	MODIFIER,intergenic_variant
Protein % (LA2)	rs209679237	10	46520698	C	A	A	0.44	0.05	0.012	7.89149	MODIFIER,intergenic_variant
Protein % (LA2)	rs110030836	10	46520721	G	T	T	0.44	0.05	0.012	7.97678	MODIFIER,intergenic_variant
Protein % (LA2)	rs208986379	10	46520781	G	A	A	0.44	0.05	0.012	7.97678	MODIFIER,intergenic_variant
Protein % (LA2)	rs207739785	10	46520952	A	G	G	0.44	0.049	0.012	8.23384	MODIFIER,intergenic_variant
Protein % (LA2)	rs208889086	10	46521032	T	C	C	0.44	0.049	0.012	8.19217	MODIFIER,intergenic_variant
Protein % (LA2)	rs110752521	10	46521089	A	G	G	0.44	0.049	0.012	7.76876	MODIFIER,intergenic_variant
Protein % (LA2)	rs109574468	10	46521400	G	A	A	0.44	0.049	0.012	8.23457	MODIFIER,intergenic_variant
Protein % (LA2)	rs211164784	10	46521444	C	T	T	0.44	0.05	0.012	8.2981	MODIFIER,intergenic_variant
Protein % (LA2)	rs108977893	10	46521580	T	A	A	0.44	0.05	0.012	8.14584	MODIFIER,intergenic_variant
Protein % (LA2)	rs209035945	10	46521636	G	C	C	0.44	0.05	0.012	7.9971	MODIFIER,intergenic_variant
Protein % (LA2)	rs110177637	10	46521650	G	A	A	0.44	0.05	0.012	8.14862	MODIFIER,intergenic_variant
Protein % (LA2)	rs109786549	10	46522083	T	C	C	0.44	0.05	0.012	8.02992	MODIFIER,intergenic_variant
Protein % (LA2)	rs110693878	10	46522111	G	A	A	0.44	0.05	0.012	8.08869	MODIFIER,intergenic_variant
Protein % (LA2)	rs209825868	10	46522176	G	A	A	0.44	0.05	0.012	8.09041	MODIFIER,intergenic_variant
Protein % (LA2)	rs110828883	10	46522297	T	A	A	0.44	0.05	0.012	8.05522	MODIFIER,intergenic_variant
Protein % (LA2)	rs110542080	10	46522403	T	C	C	0.44	0.05	0.012	8.03568	MODIFIER,intergenic_variant
Protein % (LA2)	rs209506821	10	46522698	T	C	C	0.44	0.05	0.012	8.08869	MODIFIER,intergenic_variant
Protein % (LA2)	rs211672350	10	46522715	C	A	A	0.44	0.05	0.012	8.08869	MODIFIER,intergenic_variant
Protein % (LA2)	rs109326466	10	46522823	C	T	T	0.35	0.047	0.015	8.98622	MODIFIER,intergenic_variant
Protein % (LA3)	rs109326466	10	46522823	C	T	T	0.35	0.051	0.017	7.42734	MODIFIER,intergenic_variant
Protein % (LA2)	rs110756338	10	46522992	C	T	T	0.44	0.05	0.012	8.08869	MODIFIER,intergenic_variant
Protein % (LA2)	rs210798192	10	46523151	A	G	G	0.44	0.05	0.012	8.09041	MODIFIER,intergenic_variant
Protein % (LA2)	rs133848533	10	46523192	A	G	G	0.44	0.05	0.012	7.87411	MODIFIER,intergenic_variant
Protein % (LA2)	rs208268996	10	46523232	A	C	C	0.44	0.05	0.012	8.08154	MODIFIER,intergenic_variant
Protein % (LA2)	rs476789157	10	46523291	T	TTC	TTC	0.42	0.05	0.012	8.23126	MODIFIER,intergenic_variant
Protein % (LA2)	rs109522622	10	46523400	G	C	C	0.44	0.05	0.012	7.79986	MODIFIER,intergenic_variant
Protein % (LA2)	rs207748592	10	46523668	T	C	C	0.44	0.051	0.012	7.96597	MODIFIER,intergenic_variant
Protein % (LA2)	rs379976640	10	46523877	GT	G	G	0.44	0.05	0.012	8.0886	MODIFIER,intergenic_variant
Protein % (LA2)	rs465437136	10	46523881	A	C	C	0.44	0.05	0.012	8.0886	MODIFIER,intergenic_variant
Protein % (LA2)	rs110959400	10	46523986	T	G	G	0.44	0.05	0.012	7.95255	MODIFIER,intergenic_variant
Protein % (LA2)	rs210357165	10	46524195	C	T	T	0.44	0.05	0.012	8.0825	MODIFIER,intergenic_variant
Protein % (LA2)	rs110769170	10	46524504	G	T	T	0.44	0.051	0.012	8.11005	MODIFIER,intergenic_variant
Protein % (LA2)	rs210747580	10	46524532	G	T	T	0.44	0.05	0.012	8.00661	MODIFIER,intergenic_variant
Protein % (LA2)	rs208196813	10	46524609	T	G	G	0.44	0.051	0.012	8.1234	MODIFIER,intergenic_variant
Protein % (LA2)	rs209486035	10	46524722	A	G	G	0.44	0.05	0.012	8.08869	MODIFIER,intergenic_variant
Protein % (LA2)	rs109521159	10	46524800	G	A	A	0.44	0.05	0.012	8.07651	MODIFIER,intergenic_variant
Protein % (LA2)	rs137408417	10	46524831	T	C	C	0.44	0.05	0.012	7.97364	MODIFIER,intergenic_variant
Protein % (LA2)	rs210185713	10	46525050	A	G	G	0.43	0.051	0.012	8.05677	MODIFIER,intergenic_variant
Protein % (LA2)	rs110993031	10	46525350	G	A	A	0.44	0.049	0.012	7.8712	MODIFIER,intergenic_variant
Protein % (LA2)	rs381458083	10	46527185	T	TG	TG	0.42	0.048	0.012	7.1168	MODIFIER,intergenic_variant
Protein % (LA2)	rs385315231	10	46527408	G	C	C	0.44	0.049	0.012	7.83669	MODIFIER,intergenic_variant
Protein % (LA2)	rs208181306	10	46527511	G	C	C	0.35	0.047	0.015	8.99649	MODIFIER,intergenic_variant
Protein % (LA3)	rs208181306	10	46527511	G	C	C	0.35	0.052	0.017	7.38438	MODIFIER,intergenic_variant
Protein % (LAm)	rs208181306	10	46527511	G	C	C	0.35	0.048	0.017	6.98016	MODIFIER,intergenic_variant
Protein % (LA2)	rs43628977	10	46528108	T	C	C	0.44	0.05	0.012	7.9823	MODIFIER,intergenic_variant
Protein % (LA2)	rs381406222	10	46529720	C	T	T	0.35	0.046	0.015	8.85773	MODIFIER,intergenic_variant
Protein % (LA3)	rs381406222	10	46529720	C	T	T	0.35	0.051	0.017	7.19041	MODIFIER,intergenic_variant
Protein % (LA2)	rs110270639	10	46529906	C	A	A	0.44	0.05	0.012	7.9823	MODIFIER,intergenic_variant
Protein % (LA2)	rs210441757	10	46530238	G	A	A	0.44	0.05	0.012	8.01325	MODIFIER,intergenic_variant
Protein % (LA2)	-	10	46532115	C	T	T	0.43	0.049	0.012	8.39415	MODIFIER,intergenic_variant
Protein % (LA2)	rs211044009	10	46532912	C	T	T	0.33	0.053	0.015	9.41574	MODIFIER,intergenic_variant
Protein % (LA3)	rs211044009	10	46532912	C	T	T	0.33	0.049	0.018	7.45652	MODIFIER,intergenic_variant
Protein % (LAm)	rs211044009	10	46532912	C	T	T	0.33	0.045	0.018	6.98476	MODIFIER,intergenic_variant
Protein % (LA2)	rs209293068	10	46532996	G	C	C	0.42	0.046	0.012	7.55341	MODIFIER,intergenic_variant
Protein % (LA2)	rs210230814	10	46533324	A	G	G	0.43	0.047	0.012	7.56165	MODIFIER,intergenic_variant
Protein % (LA2)	rs135955728	10	46534128	G	A	A	0.42	0.05	0.012	8.12543	MODIFIER,intergenic_variant
Protein % (LA2)	rs379019826	10	46535567	C	T	T	0.42	0.05	0.012	8.15929	MODIFIER,intergenic_variant
Protein % (LA2)	rs385671748	10	46535574	CA	C	C	0.42	0.05	0.012	8.163	MODIFIER,intergenic_variant
Protein % (LA2)	rs109136473	10	46535633	G	A	A	0.42	0.05	0.012	8.15043	MODIFIER,intergenic_variant
[truncated: 395 more rows]

## Sheet: Table S3
Supplementary Table S3: Pairwise Pearson correlation between investigated milk performance traits. Values with r≥0.5 and r≥0.75 are highlighted in yellow and green, respectively.
Trait/		Milk kg				Fat kg				Protein kg				Fat %				Protein %
LA		1	2	3	m	1	2	3	m	1	2	3	m	1	2	3	m	1	2	3	m
Milk kg	1
	2	0.53
	3	0.51	0.67
	m	0.76	0.88	0.87
Fat kg	1	0.77	0.43	0.42	0.6
	2	0.37	0.79	0.53	0.67	0.51
	3	0.37	0.54	0.82	0.69	0.45	0.63
	m	0.57	0.72	0.71	0.8	0.73	0.87	0.85
Protein kg	1	0.9	0.53	0.52	0.73	0.84	0.46	0.45	0.67
	2	0.48	0.92	0.64	0.82	0.48	0.84	0.61	0.79	0.58
	3	0.45	0.63	0.92	0.8	0.45	0.58	0.86	0.76	0.55	0.71
	m	0.67	0.81	0.81	0.91	0.64	0.73	0.75	0.86	0.79	0.9	0.89
Fat %	1	0.14	0.06	0.07	0.11	0	0.01	0	0	0.05	0.02	0.02	0.03
	2	0.09	0.1	0.09	0.12	0	0.01	0	0	0.03	0.04	0.03	0.04	0.51
	3	0.08	0.07	0.08	0.09	0	0	0.02	0.01	0.03	0.02	0.02	0.03	0.41	0.54
	m	0.13	0.1	0.1	0.12	0	0.01	0	0	0.04	0.03	0.03	0.04	0.75	0.84	0.78
Protein %	1	0.02	0	0	0	0.01	0.05	0.06	0.06	0.02	0.05	0.08	0.07	0.27	0.15	0.15	0.2
	2	0.01	0.02	0	0.01	0.01	0.01	0.03	0.02	0.02	0.02	0.04	0.04	0.19	0.22	0.16	0.21	0.58
	3	0.01	0	0.01	0.01	0.01	0.02	0.01	0.02	0.01	0.03	0.03	0.04	0.2	0.14	0.2	0.21	0.55	0.61
	m	0.01	0	0	0	0.02	0.04	0.04	0.04	0.04	0.05	0.06	0.06	0.22	0.18	0.19	0.25	0.83	0.85	0.84

## Sheet: Table S4
Supplementary Table S4: Heritabilities for investigated milk production traits in DSN. Heritabilities were calculated using REML analysis on GRM using GCTA software and are provided together with standard errors (SE).
Trait (lactation)	h2	SE(h2)
Milk kg (LA1)	0.3729	0.044
Milk kg (LA2)	0.3846	0.0512
Milk kg (LA3)	0.4208	0.0626
Milk kg (LAm)	0.4176	0.0738
Fat kg (LA1)	0.3032	0.0451
Fat kg (LA2)	0.2851	0.0527
Fat kg (LA3)	0.3437	0.0628
Fat kg (LAm)	0.3878	0.0659
Protein kg (LA1)	0.3339	0.0447
Protein kg (LA2)	0.3837	0.0516
Protein kg (LA3)	0.3244	0.0633
Protein kg (LAm)	0.3569	0.0745
Fat % (LA1)	0.5467	0.0397
Fat % (LA2)	0.5127	0.0477
Fat % (LA3)	0.4546	0.0594
Fat % (LAm)	0.6	0.0633
Protein % (LA1)	0.6148	0.0369
Protein % (LA2)	0.5881	0.0425
Protein % (LA3)	0.635	0.0512
Protein % (LAm)	0.7159	0.0521

## Sheet: Table S5
Supplementary Table S5: List of genes and corresponding variants in the identified QTL regions. The top SNPs of each QTL region as presented in Table 2 are listed together with the information about genes and variants in the respective loci. Gene information was obtained from Ensembl.org and variant information from the Ensembl VEP software.
Top SNP	Chr	Gene Ensembl ID	Gene name	Gene description	Gene start	Gene stop	Gene orientation	Gene transcript ID	Variant	rsID	MAF	VEP impact	Variant consequence	SIFT	cDNA_position	CDS_position	protein_position	Amino_acids	Codons	Exon
1:83272783	1	ENSBTAG00000016624	HTR3C	5-hydroxytryptamine (serotonin) receptor 3C, ionotropic	83064169	83070990	-	ENSBTAT00000022113	1:83064588	rs381149322	0.1	MODERATE	missense_variant	tolerated(0.15)	1057	1057	353	R/C	Cgc/Tgc	8/9
1:83272783	1	ENSBTAG00000016624	HTR3C	5-hydroxytryptamine (serotonin) receptor 3C, ionotropic	83064169	83070990	-	ENSBTAT00000022113	1:83069525	rs385043393	0.17	MODERATE	missense_variant	tolerated(0.09)	115	115	39	G/R	Ggg/Agg	2/9
1:83272783	1	ENSBTAG00000039011	ENSBTAG00000039011	NA	83104953	83111141	-	ENSBTAT00000056946	1:83105663	rs133630512	0.13	LOW	synonymous_variant	NA	1533	1083	361	P	ccC/ccT	8/9
1:83272783	1	ENSBTAG00000039011	ENSBTAG00000039011	NA	83104953	83111141	-	ENSBTAT00000056946	1:83106059	rs110201663	0.03	MODERATE	missense_variant	tolerated(1)	1318	868	290	I/V	Atc/Gtc	7/9
1:83272783	1	ENSBTAG00000039011	ENSBTAG00000039011	NA	83104953	83111141	-	ENSBTAT00000056946	1:83106144	rs133019712	0.13	LOW	synonymous_variant	NA	1233	783	261	V	gtC/gtT	7/9
1:83272783	1	ENSBTAG00000039011	ENSBTAG00000039011	NA	83104953	83111141	-	ENSBTAT00000056946	1:83106210	rs799537490	0.03	HIGH	splice_acceptor_variant	NA	-	-	-	-	-	NA
1:83272783	1	ENSBTAG00000039011	ENSBTAG00000039011	NA	83104953	83111141	-	ENSBTAT00000056946	1:83107051	rs135125849	0.13	MODERATE	missense_variant	deleterious(0.02)	1150	700	234	D/N	Gac/Aac	6/9
1:83272783	1	ENSBTAG00000039011	ENSBTAG00000039011	NA	83104953	83111141	-	ENSBTAT00000056946	1:83107056	rs136412689	0.13	MODERATE	missense_variant	tolerated(0.16)	1145	695	232	G/D	gGc/gAc	6/9
1:83272783	1	ENSBTAG00000039011	ENSBTAG00000039011	NA	83104953	83111141	-	ENSBTAT00000056946	1:83108416	rs378614673	0.11	HIGH	splice_acceptor_variant	NA	-	-	-	-	-	NA
1:83272783	1	ENSBTAG00000039011	ENSBTAG00000039011	NA	83104953	83111141	-	ENSBTAT00000056946	1:83108834	rs133608477	0.1	LOW	synonymous_variant	NA	633	183	61	S	agC/agT	2/9
1:83272783	1	ENSBTAG00000039011	ENSBTAG00000039011	NA	83104953	83111141	-	ENSBTAT00000056946	1:83108921	rs135187424	0.13	LOW	synonymous_variant	NA	546	96	32	C	tgC/tgT	2/9
1:83272783	1	ENSBTAG00000039011	ENSBTAG00000039011	NA	83104953	83111141	-	ENSBTAT00000056946	1:83110640	rs379003807	0.1	MODERATE	missense_variant	tolerated(0.68)	502	52	18	H/Y	Cac/Tac	1/9
1:83272783	1	ENSBTAG00000017666	ABCC5	ATP binding cassette subfamily C member 5	83122147	83205242	+	ENSBTAT00000023496	1:83145986	rs476164764	0.05	LOW	synonymous_variant	NA	789	417	139	Y	taT/taC	4/30
1:83272783	1	ENSBTAG00000017666	ABCC5	ATP binding cassette subfamily C member 5	83122147	83205242	+	ENSBTAT00000023496	1:83153296	rs379302628	0.1	LOW	synonymous_variant	NA	1458	1086	362	L	ctC/ctT	8/30
1:83272783	1	ENSBTAG00000017666	ABCC5	ATP binding cassette subfamily C member 5	83122147	83205242	+	ENSBTAT00000023496	1:83176789	rs797631928	0.03	LOW	synonymous_variant	NA	3300	2928	976	S	tcC/tcG	20/30
1:83272783	1	ENSBTAG00000017666	ABCC5	ATP binding cassette subfamily C member 5	83122147	83205242	+	ENSBTAT00000023496	1:83200684-83200685	rs378122535	0.1	LOW	splice_region_variant	NA	-	-	-	-	-	NA
1:83272783	1	ENSBTAG00000014459	MAP6D1	MAP6 domain containing 1	83304567	83311791	+	ENSBTAT00000045750	1:83304923	rs211613322	0.03	LOW	synonymous_variant	NA	357	354	118	A	gcG/gcT	1/3
1:83272783	1	ENSBTAG00000014451	YEATS2	YEATS domain containing 2	83313948	83416551	-	ENSBTAT00000019219	1:83323778	-	0.1	LOW	synonymous_variant	NA	3494	3333	1111	P	ccC/ccG	24/31
1:83272783	1	ENSBTAG00000014451	YEATS2	YEATS domain containing 2	83313948	83416551	-	ENSBTAT00000019219	1:83343069	rs137580052	0.13	LOW	synonymous_variant	NA	2591	2430	810	G	ggC/ggT	18/31
1:83272783	1	ENSBTAG00000014451	YEATS2	YEATS domain containing 2	83313948	83416551	-	ENSBTAT00000019219	1:83361288	rs385651638	0.14	MODERATE	missense_variant	deleterious_low_confidence(0.03)	1230	1069	357	P/S	Cct/Tct	10/31
1:75187853	1	ENSBTAG00000012413	FGF12	fibroblast growth factor 12	74876548	75283017	+	NA	NA	NA	NA	NA	NA	NA	NA	NA	NA	NA	NA	NA
1:83272783	1	ENSBTAG00000014460	PARL	presenilin associated rhomboid like	83246423	83301299	+	NA	NA	NA	NA	NA	NA	NA	NA	NA	NA	NA	NA	NA
1:83272783	1	ENSBTAG00000052825	ENSBTAG00000052825	NA	83227750	83237050	+	NA	NA	NA	NA	NA	NA	NA	NA	NA	NA	NA	NA	NA
3:11592760	3	ENSBTAG00000009421	CD1E	CD1e molecule	11606607	11610099	-	ENSBTAT00000038392	3:11608646	rs132838874	0.39	MODERATE	missense_variant	tolerated(1)	543	490	164	S/P	Tca/Cca	3/6
3:11592760	3	ENSBTAG00000009421	CD1E	CD1e molecule	11606607	11610099	-	ENSBTAT00000038392	3:11608727	rs134104908	0.39	MODERATE	missense_variant	tolerated(0.23)	462	409	137	S/T	Tct/Act	3/6
3:11592760	3	ENSBTAG00000009421	CD1E	CD1e molecule	11606607	11610099	-	ENSBTAT00000038392	3:11608773	rs211118229	0.39	LOW	splice_region_variant	NA	-	-	-	-	-	NA
3:11592760	3	ENSBTAG00000009421	CD1E	CD1e molecule	11606607	11610099	-	ENSBTAT00000038392	3:11609403	rs210364698	0.39	MODERATE	missense_variant	tolerated(1)	366	313	105	L/F	Ctc/Ttc	2/6
3:11592760	3	ENSBTAG00000009421	CD1E	CD1e molecule	11606607	11610099	-	ENSBTAT00000038392	3:11609418	rs210990120	0.39	MODERATE	missense_variant	tolerated(1)	351	298	100	F/L	Ttc/Ctc	2/6
3:11592760	3	ENSBTAG00000009421	CD1E	CD1e molecule	11606607	11610099	-	ENSBTAT00000038392	3:11609463	rs110969567	0.09	MODERATE	missense_variant	tolerated(1)	306	253	85	A/S	Gcc/Tcc	2/6
3:11592760	3	ENSBTAG00000009421	CD1E	CD1e molecule	11606607	11610099	-	ENSBTAT00000038392	3:11609506	rs209680787	0.39	LOW	synonymous_variant	NA	263	210	70	G	ggC/ggT	2/6
3:11592760	3	ENSBTAG00000009421	CD1E	CD1e molecule	11606607	11610099	-	ENSBTAT00000038392	3:11609563	rs136500623	0.39	LOW	synonymous_variant	NA	206	153	51	N	aaT/aaC	2/6
3:11592760	3	ENSBTAG00000009421	CD1E	CD1e molecule	11606607	11610099	-	ENSBTAT00000038392	3:11609591	rs208763111	0.39	MODERATE	missense_variant	tolerated(1)	178	125	42	R/H	cGc/cAc	2/6
3:11592760	3	ENSBTAG00000009421	CD1E	CD1e molecule	11606607	11610099	-	ENSBTAT00000038392	3:11609619	rs110068260	0.09	MODERATE	missense_variant	tolerated(0.35)	150	97	33	V/L	Gtg/Ctg	2/6
3:11592760	3	ENSBTAG00000009421	CD1E	CD1e molecule	11606607	11610099	-	ENSBTAT00000038392	3:11609648-11609649	rs137574991	0.4	LOW	splice_region_variant	NA	-	-	-	-	-	NA
3:11592760	3	ENSBTAG00000009421	CD1E	CD1e molecule	11606607	11610099	-	ENSBTAT00000038392	3:11609982	rs109803159	0.4	MODERATE	missense_variant	tolerated(0.99)	118	65	22	I/T	aTa/aCa	1/6
3:11592760	3	ENSBTAG00000009421	CD1E	CD1e molecule	11606607	11610099	-	ENSBTAT00000038392	3:11610014	rs209411088	0.39	LOW	synonymous_variant	NA	86	33	11	L	ctA/ctC	1/6
3:11592760	3	ENSBTAG00000009421	CD1E	CD1e molecule	11606607	11610099	-	ENSBTAT00000038392	3:11610031-11610039	rs383414567	0.39	MODERATE	inframe_deletion	NA	61-69	2016-08-01	2023-06-03	LLLP/P	cTTCTGCTGCct/cct	1/6
3:13915936	3	ENSBTAG00000012361	ARHGEF11	Rho guanine nucleotide exchange factor 11	13871481	13922860	+	ENSBTAT00000064318	3:13871486	rs109091581	0.41	LOW	synonymous_variant	NA	6	6	2	S	agC/agT	1/36
3:13915936	3	ENSBTAG00000012361	ARHGEF11	Rho guanine nucleotide exchange factor 11	13871481	13922860	+	ENSBTAT00000066742	3:13876188	rs379264217	0.08	MODERATE	missense_variant	tolerated_low_confidence(0.3)	112	112	38	A/P	Gcc/Ccc	1/34
3:13915936	3	ENSBTAG00000012361	ARHGEF11	Rho guanine nucleotide exchange factor 11	13871481	13922860	+	ENSBTAT00000016407	3:13881368	rs378444064	0.09	MODERATE	missense_variant	deleterious(0.01)	260	260	87	L/R	cTt/cGt	4/37
3:13915936	3	ENSBTAG00000012361	ARHGEF11	Rho guanine nucleotide exchange factor 11	13871481	13922860	+	ENSBTAT00000016407	3:13881441	rs208756352	0.25	LOW	synonymous_variant	NA	333	333	111	S	tcA/tcG	4/37
3:13915936	3	ENSBTAG00000012361	ARHGEF11	Rho guanine nucleotide exchange factor 11	13871481	13922860	+	ENSBTAT00000016407	3:13881444	rs132900770	0.22	LOW	synonymous_variant	NA	336	336	112	S	tcC/tcT	4/37
3:13915936	3	ENSBTAG00000012361	ARHGEF11	Rho guanine nucleotide exchange factor 11	13871481	13922860	+	ENSBTAT00000016407	3:13882387	rs386028729	0.09	LOW	synonymous_variant	NA	474	474	158	P	ccC/ccT	5/37
3:13915936	3	ENSBTAG00000012361	ARHGEF11	Rho guanine nucleotide exchange factor 11	13871481	13922860	+	ENSBTAT00000016407	3:13882431	rs380357165	0.06	MODERATE	missense_variant	tolerated(0.27)	518	518	173	R/K	aGa/aAa	5/37
3:13915936	3	ENSBTAG00000012361	ARHGEF11	Rho guanine nucleotide exchange factor 11	13871481	13922860	+	ENSBTAT00000016407	3:13890279	rs209791657	0.04	MODERATE	missense_variant	tolerated(0.08)	739	739	247	S/G	Agt/Ggt	8/37
3:13915936	3	ENSBTAG00000012361	ARHGEF11	Rho guanine nucleotide exchange factor 11	13871481	13922860	+	ENSBTAT00000016407	3:13891536	rs133228885	0.09	LOW	synonymous_variant	NA	891	891	297	S	tcC/tcT	9/37
3:13915936	3	ENSBTAG00000012361	ARHGEF11	Rho guanine nucleotide exchange factor 11	13871481	13922860	+	ENSBTAT00000016407	3:13895181	rs135931047	0.09	LOW	splice_region_variant	NA	-	-	-	-	-	NA
3:13915936	3	ENSBTAG00000012361	ARHGEF11	Rho guanine nucleotide exchange factor 11	13871481	13922860	+	ENSBTAT00000016407	3:13895227	rs109238791	0.09	LOW	synonymous_variant	NA	1035	1035	345	S	tcA/tcG	11/37
3:13915936	3	ENSBTAG00000012361	ARHGEF11	Rho guanine nucleotide exchange factor 11	13871481	13922860	+	ENSBTAT00000016407	3:13896348-13896349	rs133534869	0.09	LOW	splice_region_variant	NA	-	-	-	-	-	NA
3:13915936	3	ENSBTAG00000012361	ARHGEF11	Rho guanine nucleotide exchange factor 11	13871481	13922860	+	ENSBTAT00000016407	3:13898794	rs208672799	0.36	MODERATE	missense_variant	tolerated(0.13)	1274	1274	425	A/V	gCg/gTg	14/37
3:13915936	3	ENSBTAG00000012361	ARHGEF11	Rho guanine nucleotide exchange factor 11	13871481	13922860	+	ENSBTAT00000016407	3:13902991	rs385039835	0.13	LOW	synonymous_variant	NA	1617	1617	539	P	ccG/ccA	17/37
3:13915936	3	ENSBTAG00000012361	ARHGEF11	Rho guanine nucleotide exchange factor 11	13871481	13922860	+	ENSBTAT00000016407	3:13903360	rs109247768	0.1	LOW	synonymous_variant	NA	1675	1675	559	R	Aga/Cga	18/37
3:13915936	3	ENSBTAG00000012361	ARHGEF11	Rho guanine nucleotide exchange factor 11	13871481	13922860	+	ENSBTAT00000074813	3:13903422	rs209142910	0.46	LOW	synonymous_variant	NA	1881	1881	627	S	tcG/tcA	17/18
3:13915936	3	ENSBTAG00000012361	ARHGEF11	Rho guanine nucleotide exchange factor 11	13871481	13922860	+	ENSBTAT00000016407	3:13910542	rs108973643	0.1	LOW	synonymous_variant	NA	1908	1908	636	R	cgG/cgC	20/37
3:13915936	3	ENSBTAG00000012361	ARHGEF11	Rho guanine nucleotide exchange factor 11	13871481	13922860	+	ENSBTAT00000016407	3:13911178	rs383546496	0.05	LOW	synonymous_variant	NA	2250	2250	750	V	gtG/gtA	22/37
3:13915936	3	ENSBTAG00000012361	ARHGEF11	Rho guanine nucleotide exchange factor 11	13871481	13922860	+	ENSBTAT00000016407	3:13912042	rs207865704	0.23	LOW	splice_region_variant	NA	-	-	-	-	-	NA
3:13915936	3	ENSBTAG00000012361	ARHGEF11	Rho guanine nucleotide exchange factor 11	13871481	13922860	+	ENSBTAT00000016407	3:13912045	rs210503102	0.23	LOW	splice_region_variant	NA	-	-	-	-	-	NA
3:13915936	3	ENSBTAG00000012361	ARHGEF11	Rho guanine nucleotide exchange factor 11	13871481	13922860	+	ENSBTAT00000016407	3:13912052	rs207829881	0.23	LOW	splice_region_variant	NA	2526	2526	842	F	ttC/ttT	25/37
3:13915936	3	ENSBTAG00000012361	ARHGEF11	Rho guanine nucleotide exchange factor 11	13871481	13922860	+	ENSBTAT00000016407	3:13912115	rs110031792	0.23	LOW	synonymous_variant	NA	2589	2589	863	I	atT/atC	25/37
3:13915936	3	ENSBTAG00000012361	ARHGEF11	Rho guanine nucleotide exchange factor 11	13871481	13922860	+	ENSBTAT00000016407	3:13914483	rs211012820	0.23	LOW	synonymous_variant	NA	2979	2979	993	H	caT/caC	28/37
3:13915936	3	ENSBTAG00000012361	ARHGEF11	Rho guanine nucleotide exchange factor 11	13871481	13922860	+	ENSBTAT00000016407	3:13918109	rs211246589	0.18	MODERATE	missense_variant	tolerated_low_confidence(1)	3499	3499	1167	I/V	Atc/Gtc	32/37
3:13915936	3	ENSBTAG00000012361	ARHGEF11	Rho guanine nucleotide exchange factor 11	13871481	13922860	+	ENSBTAT00000016407	3:13918694	rs133403524	0.18	LOW	synonymous_variant	NA	3735	3735	1245	L	ctA/ctG	33/37
3:13915936	3	ENSBTAG00000012361	ARHGEF11	Rho guanine nucleotide exchange factor 11	13871481	13922860	+	ENSBTAT00000016407	3:13918904	rs109835688	0.18	LOW	synonymous_variant	NA	3945	3945	1315	Q	caG/caA	33/37
3:13915936	3	ENSBTAG00000012361	ARHGEF11	Rho guanine nucleotide exchange factor 11	13871481	13922860	+	ENSBTAT00000016407	3:13922188	rs134286448	0.29	LOW	synonymous_variant	NA	4545	4545	1515	P	ccA/ccG	36/37
3:13915936	3	ENSBTAG00000012361	ARHGEF11	Rho guanine nucleotide exchange factor 11	13871481	13922860	+	ENSBTAT00000016407	3:13922206	rs381020899	0.05	LOW	synonymous_variant	NA	4563	4563	1521	D	gaC/gaT	36/37
5:93516066	5	ENSBTAG00000013541	LMO3	LIM domain only 3	93264607	93328292	+	ENSBTAT00000043044	5:93317029	-	0.03	LOW	synonymous_variant	NA	431	318	106	Q	caG/caA	4/5
5:93516066	5	ENSBTAG00000008541	MGST1	microsomal glutathione S-transferase 1	93497064	93521047	-	ENSBTAT00000011257	5:93497602	-	0.03	MODERATE	missense_variant	tolerated(0.13)	987	299	100	L/P	cTc/cCc	4/4
5:93516066	5	ENSBTAG00000008541	MGST1	microsomal glutathione S-transferase 1	93497064	93521047	-	ENSBTAT00000011257	5:93497607	-	0.03	LOW	synonymous_variant	NA	982	294	98	P	ccA/ccC	4/4
5:93516066	5	ENSBTAG00000008541	MGST1	microsomal glutathione S-transferase 1	93497064	93521047	-	ENSBTAT00000011257	5:93509514	rs210140457	0.02	MODERATE	missense_variant	tolerated(0.14)	828	140	47	P/Q	cCa/cAa	3/4
5:93516066	5	ENSBTAG00000008541	MGST1	microsomal glutathione S-transferase 1	93497064	93521047	-	ENSBTAT00000011257	5:93512401	rs211156090	0.48	LOW	synonymous_variant	NA	751	63	21	T	acG/acA	2/4
5:93516066	5	ENSBTAG00000008541	MGST1	microsomal glutathione S-transferase 1	93497064	93521047	-	ENSBTAT00000011257	5:93512449	rs209203767	0.15	LOW	synonymous_variant	NA	703	15	5	S	tcA/tcG	2/4
5:93516066	5	ENSBTAG00000009444	SLC15A5	solute carrier family 15 member 5	93602194	93699192	+	ENSBTAT00000043043	5:93617050	rs209784274	0.19	MODERATE	missense_variant	tolerated(1)	692	692	231	T/M	aCg/aTg	3/9
5:93516066	5	ENSBTAG00000009444	SLC15A5	solute carrier family 15 member 5	93602194	93699192	+	ENSBTAT00000043043	5:93617097	rs109333413	0.45	MODERATE	missense_variant	deleterious(0.04)	739	739	247	P/S	Cca/Tca	3/9
5:93516066	5	ENSBTAG00000009444	SLC15A5	solute carrier family 15 member 5	93602194	93699192	+	ENSBTAT00000043043	5:93627268	rs133308184	0.29	LOW	synonymous_variant	NA	777	777	259	V	gtA/gtG	4/9
5:93516066	5	ENSBTAG00000009444	SLC15A5	solute carrier family 15 member 5	93602194	93699192	+	ENSBTAT00000043043	5:93627362	rs211525134	0.21	MODERATE	missense_variant	deleterious(0.01)	871	871	291	G/S	Ggt/Agt	4/9
5:93516066	5	ENSBTAG00000009444	SLC15A5	solute carrier family 15 member 5	93602194	93699192	+	ENSBTAT00000043043	5:93627442	rs136717690	0.1	LOW	synonymous_variant	NA	951	951	317	Y	taC/taT	4/9
5:93516066	5	ENSBTAG00000009444	SLC15A5	solute carrier family 15 member 5	93602194	93699192	+	ENSBTAT00000043043	5:93650729	rs136481676	0.05	MODERATE	missense_variant	tolerated(0.33)	1244	1244	415	L/P	cTt/cCt	6/9
5:93516066	5	ENSBTAG00000009444	SLC15A5	solute carrier family 15 member 5	93602194	93699192	+	ENSBTAT00000043043	5:93650790	rs134174263	0.05	LOW	synonymous_variant	NA	1305	1305	435	Y	taC/taT	6/9
5:93516066	5	ENSBTAG00000009444	SLC15A5	solute carrier family 15 member 5	93602194	93699192	+	ENSBTAT00000043043	5:93650829	rs136005160	0.05	LOW	splice_region_variant	NA	1344	1344	448	A	gcA/gcC	6/9
6:85373205	6	ENSBTAG00000053282	ENSBTAG00000053282	NA	84765519	84804507	-	ENSBTAT00000074687	6:84782929	rs136722794	0.45	LOW	synonymous_variant	NA	1038	1038	346	Y	taT/taC	6/7
6:85373205	6	ENSBTAG00000053282	ENSBTAG00000053282	NA	84765519	84804507	-	ENSBTAT00000074687	6:84786550	rs134086743	0.03	LOW	synonymous_variant	NA	882	882	294	A	gcC/gcT	4/7
6:85373205	6	ENSBTAG00000053282	ENSBTAG00000053282	NA	84765519	84804507	-	ENSBTAT00000074687	6:84786610	rs379386075	0.47	LOW	synonymous_variant	NA	822	822	274	L	ctA/ctG	4/7
6:85373205	6	ENSBTAG00000053282	ENSBTAG00000053282	NA	84765519	84804507	-	ENSBTAT00000074687	6:84788543	rs208852567	0.47	LOW	synonymous_variant	NA	726	726	242	V	gtC/gtT	3/7
6:85373205	6	ENSBTAG00000053282	ENSBTAG00000053282	NA	84765519	84804507	-	ENSBTAT00000074687	6:84803978	rs135557512	0.42	MODERATE	missense_variant	tolerated(0.27)	530	530	177	V/A	gTg/gCg	1/7
6:85373205	6	ENSBTAG00000053282	ENSBTAG00000053282	NA	84765519	84804507	-	ENSBTAT00000074687	6:84803999	rs133289471	0.07	MODERATE	missense_variant	tolerated(1)	509	509	170	F/Y	tTc/tAc	1/7
6:85373205	6	ENSBTAG00000053282	ENSBTAG00000053282	NA	84765519	84804507	-	ENSBTAT00000074687	6:84804003	rs134101587	0.07	MODERATE	missense_variant	tolerated(1)	505	505	169	I/V	Ata/Gta	1/7
6:85373205	6	ENSBTAG00000053282	ENSBTAG00000053282	NA	84765519	84804507	-	ENSBTAT00000074687	6:84804058	rs136832728	0.41	LOW	synonymous_variant	NA	450	450	150	A	gcT/gcC	1/7
6:85373205	6	ENSBTAG00000053565	ENSBTAG00000053565	NA	84813735	84847670	-	ENSBTAT00000082365	6:84840283	rs449984612	0.08	LOW	synonymous_variant	NA	858	858	286	K	aaG/aaA	2/6
6:85373205	6	ENSBTAG00000053565	ENSBTAG00000053565	NA	84813735	84847670	-	ENSBTAT00000082365	6:84840394	rs385933948	0.48	LOW	synonymous_variant	NA	747	747	249	I	atC/atT	2/6
6:85373205	6	ENSBTAG00000053565	ENSBTAG00000053565	NA	84813735	84847670	-	ENSBTAT00000082365	6:84847146	rs137470019	0.32	MODERATE	missense_variant	tolerated(0.13)	525	525	175	L/F	ttA/ttC	1/6
6:85373205	6	ENSBTAG00000053565	ENSBTAG00000053565	NA	84813735	84847670	-	ENSBTAT00000082365	6:84847152	rs132801986	0.32	LOW	synonymous_variant	NA	519	519	173	R	cgA/cgG	1/6
6:85373205	6	ENSBTAG00000053565	ENSBTAG00000053565	NA	84813735	84847670	-	ENSBTAT00000082365	6:84847154	rs133619568	0.04	HIGH	stop_gained	NA	517	517	173	R/*	Cga/Tga	1/6
6:85373205	6	ENSBTAG00000053565	ENSBTAG00000053565	NA	84813735	84847670	-	ENSBTAT00000082365	6:84847352	rs109910863	0.37	MODERATE	missense_variant	tolerated(1)	319	319	107	K/E	Aaa/Gaa	1/6
6:85373205	6	ENSBTAG00000053565	ENSBTAG00000053565	NA	84813735	84847670	-	ENSBTAT00000082365	6:84847638-84847639	rs384276968	0.06	HIGH	frameshift_variant	NA	32-33	32-33	11	F/FX	ttc/ttTc	1/6
6:85373205	6	ENSBTAG00000053565	ENSBTAG00000053565	NA	84813735	84847670	-	ENSBTAT00000082365	6:84847643	rs441598773	0.06	MODERATE	missense_variant	tolerated(0.09)	28	28	10	L/F	Ctt/Ttt	1/6
6:85373205	6	ENSBTAG00000015047	ENSBTAG00000015047	NA	84949480	84986700	-	ENSBTAT00000029977	6:84954031	rs209526196	0.05	LOW	splice_region_variant	NA	1066	1005	335	V	gtT/gtC	4/6
6:85373205	6	ENSBTAG00000015047	ENSBTAG00000015047	NA	84949480	84986700	-	ENSBTAT00000029977	6:84971145	rs382820936	0.07	LOW	synonymous_variant	NA	1048	987	329	A	gcC/gcT	3/6
6:85373205	6	ENSBTAG00000015047	ENSBTAG00000015047	NA	84949480	84986700	-	ENSBTAT00000029977	6:84986016	rs211536772	0.07	MODERATE	missense_variant	tolerated(0.2)	685	624	208	M/I	atG/atA	1/6
6:85373205	6	ENSBTAG00000015047	ENSBTAG00000015047	NA	84949480	84986700	-	ENSBTAT00000029977	6:84986052	rs208018778	0.07	LOW	synonymous_variant	NA	649	588	196	G	ggC/ggA	1/6
6:85373205	6	ENSBTAG00000015047	ENSBTAG00000015047	NA	84949480	84986700	-	ENSBTAT00000029977	6:84986215	rs209580579	0.08	MODERATE	missense_variant	tolerated(0.25)	486	425	142	E/A	gAa/gCa	1/6
6:85373205	6	ENSBTAG00000015047	ENSBTAG00000015047	NA	84949480	84986700	-	ENSBTAT00000029977	6:84986350	rs378596908	0.08	MODERATE	missense_variant	tolerated(0.47)	351	290	97	C/S	tGt/tCt	1/6
6:85373205	6	ENSBTAG00000015047	ENSBTAG00000015047	NA	84949480	84986700	-	ENSBTAT00000029977	6:84986407	rs211648955	0.07	MODERATE	missense_variant	tolerated(0.1)	294	233	78	T/S	aCt/aGt	1/6
6:85373205	6	ENSBTAG00000015047	ENSBTAG00000015047	NA	84949480	84986700	-	ENSBTAT00000029977	6:84986471	rs208861478	0.08	MODERATE	missense_variant	tolerated(0.31)	230	169	57	V/I	Gta/Ata	1/6
6:85373205	6	ENSBTAG00000015047	ENSBTAG00000015047	NA	84949480	84986700	-	ENSBTAT00000029977	6:84986495	rs210798380	0.08	MODERATE	missense_variant	deleterious(0)	206	145	49	R/G	Cgt/Ggt	1/6
6:85373205	6	ENSBTAG00000004040	ENSBTAG00000004040	NA	85083386	85137347	-	ENSBTAT00000053634	6:85084688	rs110644671	0.16	LOW	synonymous_variant	NA	1497	1485	495	I	atT/atC	6/6
6:85373205	6	ENSBTAG00000004040	ENSBTAG00000004040	NA	85083386	85137347	-	ENSBTAT00000053634	6:85084689	rs444528899	0.02	MODERATE	missense_variant	deleterious(0)	1496	1484	495	I/N	aTt/aAt	6/6
6:85373205	6	ENSBTAG00000004040	ENSBTAG00000004040	NA	85083386	85137347	-	ENSBTAT00000053634	6:85086954	rs440141124	0.13	MODERATE	missense_variant	deleterious(0.04)	1273	1261	421	M/V	Atg/Gtg	5/6
6:85373205	6	ENSBTAG00000004040	ENSBTAG00000004040	NA	85083386	85137347	-	ENSBTAT00000053634	6:85087572	rs379687742	0.03	LOW	synonymous_variant	NA	1053	1041	347	T	acG/acT	4/6
6:85373205	6	ENSBTAG00000004040	ENSBTAG00000004040	NA	85083386	85137347	-	ENSBTAT00000053634	6:85093071	rs135312025	0.16	LOW	synonymous_variant	NA	792	780	260	R	agG/agA	2/6
6:85373205	6	ENSBTAG00000004040	ENSBTAG00000004040	NA	85083386	85137347	-	ENSBTAT00000053634	6:85093089	rs209511948	0.13	LOW	synonymous_variant	NA	774	762	254	A	gcG/gcA	2/6
6:85373205	6	ENSBTAG00000004040	ENSBTAG00000004040	NA	85083386	85137347	-	ENSBTAT00000053634	6:85108153	rs109703194	0.15	LOW	synonymous_variant	NA	666	654	218	T	acA/acC	1/6
6:85373205	6	ENSBTAG00000004040	ENSBTAG00000004040	NA	85083386	85137347	-	ENSBTAT00000053634	6:85108165	rs110509922	0.15	LOW	synonymous_variant	NA	654	642	214	N	aaC/aaT	1/6
6:85373205	6	ENSBTAG00000004040	ENSBTAG00000004040	NA	85083386	85137347	-	ENSBTAT00000053634	6:85108396	rs208539730	0.13	LOW	synonymous_variant	NA	423	411	137	I	atC/atT	1/6
6:85373205	6	ENSBTAG00000004040	ENSBTAG00000004040	NA	85083386	85137347	-	ENSBTAT00000053634	6:85108432	rs110423556	0.15	LOW	synonymous_variant	NA	387	375	125	K	aaG/aaA	1/6
6:85373205	6	ENSBTAG00000004040	ENSBTAG00000004040	NA	85083386	85137347	-	ENSBTAT00000053634	6:85108542	rs462790071	0.13	MODERATE	missense_variant	tolerated(0.27)	277	265	89	S/G	Agt/Ggt	1/6
6:85373205	6	ENSBTAG00000004040	ENSBTAG00000004040	NA	85083386	85137347	-	ENSBTAT00000053634	6:85108773	rs109727421	0.16	LOW	synonymous_variant	NA	46	34	12	L	Ttg/Ctg	1/6
6:85373205	6	ENSBTAG00000004040	ENSBTAG00000004040	NA	85083386	85137347	-	ENSBTAT00000065881	6:85137104	rs208038804	0.16	LOW	synonymous_variant	NA	244	192	64	P	ccG/ccA	1/6
6:85373205	6	ENSBTAG00000004040	ENSBTAG00000004040	NA	85083386	85137347	-	ENSBTAT00000065881	6:85137180	rs136988196	0.16	MODERATE	missense_variant	tolerated(1)	168	116	39	T/I	aCa/aTa	1/6
6:85373205	6	ENSBTAG00000001249	SULT1B1	sulfotransferase family 1B member 1	85184653	85233341	-	ENSBTAT00000079638	6:85185475	rs208822367	0.13	MODERATE	missense_variant	tolerated_low_confidence(0.5)	1146	808	270	Y/N	Tat/Aat	8/8
6:85373205	6	ENSBTAG00000001249	SULT1B1	sulfotransferase family 1B member 1	85184653	85233341	-	ENSBTAT00000079638	6:85185476	rs210943018	0.13	LOW	synonymous_variant	NA	1145	807	269	S	tcT/tcA	8/8
6:85373205	6	ENSBTAG00000001249	SULT1B1	sulfotransferase family 1B member 1	85184653	85233341	-	ENSBTAT00000001650	6:85195255	rs110969574	0.16	MODERATE	missense_variant	tolerated(1)	1044	629	210	R/Q	cGa/cAa	8/9
6:85373205	6	ENSBTAG00000001249	SULT1B1	sulfotransferase family 1B member 1	85184653	85233341	-	ENSBTAT00000001650	6:85199301	rs208961079	0.16	LOW	splice_region_variant	NA	-	-	-	-	-	NA
6:85373205	6	ENSBTAG00000001249	SULT1B1	sulfotransferase family 1B member 1	85184653	85233341	-	ENSBTAT00000001650	6:85215855	rs109594594	0.16	LOW	synonymous_variant	NA	481	66	22	Y	taC/taT	3/9
6:85373205	6	ENSBTAG00000038214	ENSBTAG00000038214	NA	85255819	85281712	-	ENSBTAT00000055587	6:85256048	rs209852382	0.16	LOW	synonymous_variant	NA	879	879	293	S	tcT/tcA	7/7
6:85373205	6	ENSBTAG00000038214	ENSBTAG00000038214	NA	85255819	85281712	-	ENSBTAT00000055587	6:85258510	rs209164880	0.16	MODERATE	missense_variant	deleterious(0.01)	758	758	253	S/F	tCt/tTt	6/7
6:85373205	6	ENSBTAG00000038214	ENSBTAG00000038214	NA	85255819	85281712	-	ENSBTAT00000055587	6:85267883	rs382064789	0.16	MODERATE	missense_variant	tolerated(1)	563	563	188	K/I	aAa/aTa	5/7
6:85373205	6	ENSBTAG00000038214	ENSBTAG00000038214	NA	85255819	85281712	-	ENSBTAT00000055587	6:85267887	rs385731866	0.16	MODERATE	missense_variant	tolerated(0.89)	559	559	187	C/R	Tgc/Cgc	5/7
6:85373205	6	ENSBTAG00000038214	ENSBTAG00000038214	NA	85255819	85281712	-	ENSBTAT00000055587	6:85273891	rs210900673	0.16	LOW	synonymous_variant	NA	369	369	123	C	tgT/tgC	3/7
6:85373205	6	ENSBTAG00000038214	ENSBTAG00000038214	NA	85255819	85281712	-	ENSBTAT00000055587	6:85273940	rs207812727	0.16	MODERATE	missense_variant	tolerated(1)	320	320	107	K/T	aAa/aCa	3/7
6:85373205	6	ENSBTAG00000038214	ENSBTAG00000038214	NA	85255819	85281712	-	ENSBTAT00000055587	6:85274826	rs211356904	0.16	LOW	synonymous_variant	NA	232	232	78	R	Cga/Aga	2/7
6:85373205	6	ENSBTAG00000038214	ENSBTAG00000038214	NA	85255819	85281712	-	ENSBTAT00000055587	6:85274858	rs208907919	0.16	MODERATE	missense_variant	tolerated(0.21)	200	200	67	V/A	gTg/gCg	2/7
6:85373205	6	ENSBTAG00000038214	ENSBTAG00000038214	NA	85255819	85281712	-	ENSBTAT00000055587	6:85274868	rs210386262	0.16	MODERATE	missense_variant	tolerated(0.74)	190	190	64	H/N	Cat/Aat	2/7
6:85373205	6	ENSBTAG00000038214	ENSBTAG00000038214	NA	85255819	85281712	-	ENSBTAT00000055587	6:85281582	rs209218834	0.2	MODERATE	missense_variant	tolerated(0.26)	131	131	44	A/V	gCc/gTc	1/7
6:85373205	6	ENSBTAG00000038214	ENSBTAG00000038214	NA	85255819	85281712	-	ENSBTAT00000055587	6:85281583	rs211239021	0.2	MODERATE	missense_variant	tolerated(0.09)	130	130	44	A/T	Gcc/Acc	1/7
6:85373205	6	ENSBTAG00000038214	ENSBTAG00000038214	NA	85255819	85281712	-	ENSBTAT00000055587	6:85281606	rs207676594	0.2	MODERATE	missense_variant	tolerated(0.18)	107	107	36	N/S	aAt/aGt	1/7
6:85373205	6	ENSBTAG00000038214	ENSBTAG00000038214	NA	85255819	85281712	-	ENSBTAT00000055587	6:85281632	rs209429261	0.02	LOW	synonymous_variant	NA	81	81	27	E	gaG/gaA	1/7
6:85373205	6	ENSBTAG00000038214	ENSBTAG00000038214	NA	85255819	85281712	-	ENSBTAT00000055587	6:85281705	rs210328092	0.2	MODERATE	missense_variant	tolerated(0.47)	8	8	3	S/N	aGc/aAc	1/7
6:85373205	6	ENSBTAG00000011952	SULT1E1	sulfotransferase family 1E member 1	85309030	85365114	-	ENSBTAT00000015862	6:85313473	rs386091937	0.04	MODERATE	missense_variant	deleterious(0)	826	610	204	V/M	Gtg/Atg	8/9
6:85373205	6	ENSBTAG00000011952	SULT1E1	sulfotransferase family 1E member 1	85309030	85365114	-	ENSBTAT00000015862	6:85313480	rs209900647	0.02	LOW	synonymous_variant	NA	819	603	201	R	agA/agG	8/9
6:85373205	6	ENSBTAG00000007695	CSN1S1	casein alpha s1	85411118	85429268	+	NA	NA	NA	NA	NA	NA	NA	NA	NA	NA	NA	NA	NA
8:56534074	8	ENSBTAG00000003532	TLE4	TLE family member 4, transcriptional corepressor	55576283	55729912	+	ENSBTAT00000004593	8:55656606	rs210839370	0.13	LOW	synonymous_variant	NA	504	504	168	H	caT/caC	6/19
8:56534074	8	ENSBTAG00000003532	TLE4	TLE family member 4, transcriptional corepressor	55576283	55729912	+	ENSBTAT00000069289	8:55677521	rs109423275	0.19	LOW	splice_region_variant	NA	-	-	-	-	-	NA
8:56534074	8	ENSBTAG00000003532	TLE4	TLE family member 4, transcriptional corepressor	55576283	55729912	+	ENSBTAT00000004593	8:55714236	rs719817703	0.13	MODERATE	missense_variant	tolerated(0.11)	1024	1024	342	M/V	Atg/Gtg	12/19
8:60079367	8	ENSBTAG00000011431	GBA2	glucosylceramidase beta 2	59901585	59921540	-	ENSBTAT00000015194	8:59906262	rs210760697	0.24	LOW	synonymous_variant	NA	2613	2613	871	R	cgC/cgT	17/17
8:60079367	8	ENSBTAG00000011431	GBA2	glucosylceramidase beta 2	59901585	59921540	-	ENSBTAT00000015194	8:59906366	rs43556494	0.02	MODERATE	missense_variant	tolerated(0.32)	2509	2509	837	R/W	Cgg/Tgg	17/17
8:60079367	8	ENSBTAG00000011431	GBA2	glucosylceramidase beta 2	59901585	59921540	-	ENSBTAT00000015194	8:59906382	rs43556495	0.34	LOW	splice_region_variant	NA	-	-	-	-	-	NA
8:60079367	8	ENSBTAG00000011431	GBA2	glucosylceramidase beta 2	59901585	59921540	-	ENSBTAT00000015194	8:59906829	rs108982690	0.39	MODERATE	missense_variant	tolerated(0.47)	2320	2320	774	Q/K	Caa/Aaa	16/17
8:60079367	8	ENSBTAG00000011431	GBA2	glucosylceramidase beta 2	59901585	59921540	-	ENSBTAT00000015194	8:59907475	rs110248020	0.39	LOW	synonymous_variant	NA	1980	1980	660	H	caC/caT	13/17
8:60079367	8	ENSBTAG00000011431	GBA2	glucosylceramidase beta 2	59901585	59921540	-	ENSBTAT00000015194	8:59907936	rs207530504	0.24	LOW	synonymous_variant	NA	1743	1743	581	A	gcG/gcA	11/17
8:60079367	8	ENSBTAG00000011431	GBA2	glucosylceramidase beta 2	59901585	59921540	-	ENSBTAT00000015194	8:59908902	rs43556496	0.34	LOW	synonymous_variant	NA	1374	1374	458	S	tcG/tcA	8/17
8:60079367	8	ENSBTAG00000011431	GBA2	glucosylceramidase beta 2	59901585	59921540	-	ENSBTAT00000015194	8:59908989	rs109861973	0.39	LOW	synonymous_variant	NA	1287	1287	429	T	acA/acG	8/17
8:60079367	8	ENSBTAG00000011431	GBA2	glucosylceramidase beta 2	59901585	59921540	-	ENSBTAT00000015194	8:59916357	rs109072018	0.39	LOW	synonymous_variant	NA	330	330	110	I	atA/atT	1/17
8:60079367	8	ENSBTAG00000011433	RGP1	RGP1 homolog, RAB6A GEF complex partner 1	59917058	59922869	+	ENSBTAT00000015196	8:59919659	rs43556504	0.04	LOW	synonymous_variant	NA	1092	714	238	D	gaT/gaC	9/13
8:60079367	8	ENSBTAG00000011433	RGP1	RGP1 homolog, RAB6A GEF complex partner 1	59917058	59922869	+	ENSBTAT00000015196	8:59921538	rs211382651	0.22	MODERATE	missense_variant	deleterious_low_confidence(0)	1541	1163	388	R/H	cGt/cAt	12/13
8:60079367	8	ENSBTAG00000011434	NPR2	natriuretic peptide receptor 2	59956219	59974722	+	ENSBTAT00000015204	8:59957261	rs110620662	0.31	LOW	synonymous_variant	NA	1043	288	96	L	ctG/ctA	1/22
8:60079367	8	ENSBTAG00000011434	NPR2	natriuretic peptide receptor 2	59956219	59974722	+	ENSBTAT00000015204	8:59973937	rs210709561	0.21	LOW	splice_region_variant	NA	-	-	-	-	-	NA
8:60079367	8	ENSBTAG00000011442	SPAG8	sperm associated antigen 8	59974305	59977270	-	ENSBTAT00000015206	8:59975395	rs208229903	0.21	MODERATE	missense_variant	deleterious(0.04)	1277	1277	426	P/L	cCg/cTg	6/7
8:60079367	8	ENSBTAG00000011442	SPAG8	sperm associated antigen 8	59974305	59977270	-	ENSBTAT00000015206	8:59976458	rs381113849	0.27	LOW	synonymous_variant	NA	717	717	239	H	caC/caT	2/7
8:60079367	8	ENSBTAG00000005222	FAM221B	family with sequence similarity 221 member B	59988842	59998097	-	ENSBTAT00000055552	8:59989749	rs110196143	0.08	LOW	splice_region_variant	NA	-	-	-	-	-	NA
8:60079367	8	ENSBTAG00000005222	FAM221B	family with sequence similarity 221 member B	59988842	59998097	-	ENSBTAT00000055552	8:59997834	rs41655585	0.39	LOW	synonymous_variant	NA	264	264	88	S	tcT/tcG	1/6
8:60079367	8	ENSBTAG00000011445	TMEM8B	transmembrane protein 8B	60003644	60027284	+	ENSBTAT00000015212	8:60003823	-	0.06	LOW	synonymous_variant	NA	180	180	60	S	tcC/tcT	1/13
8:60079367	8	ENSBTAG00000011445	TMEM8B	transmembrane protein 8B	60003644	60027284	+	ENSBTAT00000015212	8:60016261	rs209979975	0.45	MODERATE	missense_variant	deleterious(0.03)	1315	1315	439	V/M	Gtg/Atg	5/13
8:60079367	8	ENSBTAG00000011445	TMEM8B	transmembrane protein 8B	60003644	60027284	+	ENSBTAT00000015212	8:60021333	rs109440555	0.23	LOW	synonymous_variant	NA	2163	2163	721	A	gcT/gcA	10/13
8:60079367	8	ENSBTAG00000053732	OR13E1	olfactory receptor family 13 subfamily E member 1	60030737	60031708	-	ENSBTAT00000080726	8:60030920	rs382455892	0.19	LOW	synonymous_variant	NA	789	789	263	Y	taC/taT	1/1
8:60079367	8	ENSBTAG00000053732	OR13E1	olfactory receptor family 13 subfamily E member 1	60030737	60031708	-	ENSBTAT00000080726	8:60030945	rs799983386	0.2	MODERATE	missense_variant	deleterious(0.05)	764	764	255	F/Y	tTc/tAc	1/1
8:60079367	8	ENSBTAG00000053732	OR13E1	olfactory receptor family 13 subfamily E member 1	60030737	60031708	-	ENSBTAT00000080726	8:60031089-60031105	-	0.12	HIGH	frameshift_variant	NA	604-620	604-620	202-207	LIMVAS/X	TTAATAATGGTGGCTTCa/a	1/1
8:60079367	8	ENSBTAG00000053732	OR13E1	olfactory receptor family 13 subfamily E member 1	60030737	60031708	-	ENSBTAT00000080726	8:60031242	rs801035604	0.35	MODERATE	missense_variant	tolerated(1)	467	467	156	A/G	gCc/gGc	1/1
8:60079367	8	ENSBTAG00000053732	OR13E1	olfactory receptor family 13 subfamily E member 1	60030737	60031708	-	ENSBTAT00000080726	8:60031270	rs797225143	0.44	MODERATE	missense_variant	tolerated(0.34)	439	439	147	W/G	Tgg/Ggg	1/1
8:60079367	8	ENSBTAG00000053732	OR13E1	olfactory receptor family 13 subfamily E member 1	60030737	60031708	-	ENSBTAT00000080726	8:60031271	rs798202320	0.44	LOW	synonymous_variant	NA	438	438	146	T	acG/acA	1/1
8:60079367	8	ENSBTAG00000053732	OR13E1	olfactory receptor family 13 subfamily E member 1	60030737	60031708	-	ENSBTAT00000080726	8:60031277	rs797344347	0.44	LOW	synonymous_variant	NA	432	432	144	T	acG/acA	1/1
8:60079367	8	ENSBTAG00000053732	OR13E1	olfactory receptor family 13 subfamily E member 1	60030737	60031708	-	ENSBTAT00000080726	8:60031449	rs434722533	0.32	MODERATE	missense_variant	tolerated(1)	260	260	87	A/V	gCc/gTc	1/1
8:60079367	8	ENSBTAG00000053732	OR13E1	olfactory receptor family 13 subfamily E member 1	60030737	60031708	-	ENSBTAT00000080726	8:60031482	rs209171705	0.46	MODERATE	missense_variant	deleterious(0.03)	227	227	76	C/S	tGt/tCt	1/1
8:60079367	8	ENSBTAG00000052564	OR13E10	olfactory receptor family 13 subfamily E member 10	60071969	60072943	-	ENSBTAT00000087163	8:60072082	rs110429893	0.32	MODERATE	missense_variant	tolerated(1)	862	862	288	F/L	Ttt/Ctt	1/1
8:60079367	8	ENSBTAG00000052564	OR13E10	olfactory receptor family 13 subfamily E member 10	60071969	60072943	-	ENSBTAT00000087163	8:60072133	rs210342027	0.03	MODERATE	missense_variant	tolerated(0.19)	811	811	271	L/I	Ctc/Atc	1/1
8:60079367	8	ENSBTAG00000052564	OR13E10	olfactory receptor family 13 subfamily E member 10	60071969	60072943	-	ENSBTAT00000087163	8:60072317	rs797491746	0.32	LOW	synonymous_variant	NA	627	627	209	V	gtT/gtG	1/1
8:60079367	8	ENSBTAG00000052564	OR13E10	olfactory receptor family 13 subfamily E member 10	60071969	60072943	-	ENSBTAT00000087163	8:60072371	rs208654230	0.44	LOW	synonymous_variant	NA	573	573	191	L	ctA/ctC	1/1
8:60079367	8	ENSBTAG00000052564	OR13E10	olfactory receptor family 13 subfamily E member 10	60071969	60072943	-	ENSBTAT00000087163	8:60072409-60072411	rs380610741	0.3	MODERATE	inframe_deletion	NA	533-535	533-535	178-179	IN/N	aTCAac/aac	1/1
8:60079367	8	ENSBTAG00000052564	OR13E10	olfactory receptor family 13 subfamily E member 10	60071969	60072943	-	ENSBTAT00000087163	8:60072441	rs211071537	0.3	HIGH	stop_gained	NA	503	503	168	W/*	tGg/tAg	1/1
8:60079367	8	ENSBTAG00000052564	OR13E10	olfactory receptor family 13 subfamily E member 10	60071969	60072943	-	ENSBTAT00000087163	8:60072545	rs110192710	0.2	LOW	synonymous_variant	NA	399	399	133	P	ccA/ccG	1/1
8:60079367	8	ENSBTAG00000052564	OR13E10	olfactory receptor family 13 subfamily E member 10	60071969	60072943	-	ENSBTAT00000087163	8:60072563	rs109303012	0.2	LOW	synonymous_variant	NA	381	381	127	Y	taT/taC	1/1
8:60079367	8	ENSBTAG00000052564	OR13E10	olfactory receptor family 13 subfamily E member 10	60071969	60072943	-	ENSBTAT00000087163	8:60072728	rs377770741	0.49	LOW	synonymous_variant	NA	216	216	72	L	ctT/ctC	1/1
8:60079367	8	ENSBTAG00000052564	OR13E10	olfactory receptor family 13 subfamily E member 10	60071969	60072943	-	ENSBTAT00000087163	8:60072740	rs380771139	0.28	MODERATE	missense_variant	tolerated(0.16)	204	204	68	S/R	agC/agA	1/1
8:60079367	8	ENSBTAG00000052564	OR13E10	olfactory receptor family 13 subfamily E member 10	60071969	60072943	-	ENSBTAT00000087163	8:60072803	rs384603930	0.29	LOW	synonymous_variant	NA	141	141	47	A	gcC/gcA	1/1
8:60079367	8	ENSBTAG00000052564	OR13E10	olfactory receptor family 13 subfamily E member 10	60071969	60072943	-	ENSBTAT00000087163	8:60072895	rs800409284	0.31	MODERATE	missense_variant	tolerated(0.23)	49	49	17	V/L	Gtc/Ctc	1/1
8:60079367	8	ENSBTAG00000052564	OR13E10	olfactory receptor family 13 subfamily E member 10	60071969	60072943	-	ENSBTAT00000087163	8:60072899	rs799089830	0.31	LOW	synonymous_variant	NA	45	45	15	E	gaG/gaA	1/1
8:60079367	8	ENSBTAG00000052564	OR13E10	olfactory receptor family 13 subfamily E member 10	60071969	60072943	-	ENSBTAT00000087163	8:60072907	rs210451915	0.26	MODERATE	missense_variant	deleterious(0.05)	37	37	13	V/M	Gtg/Atg	1/1
8:60079367	8	ENSBTAG00000052564	OR13E10	olfactory receptor family 13 subfamily E member 10	60071969	60072943	-	ENSBTAT00000087163	8:60072911	rs797832362	0.31	LOW	synonymous_variant	NA	33	33	11	T	acG/acA	1/1
8:60079367	8	ENSBTAG00000052220	OR13J1C	olfactory receptor family 13 subfamily J member 1C	60081288	60082226	-	ENSBTAT00000046378	8:60081365	rs470520826	0.09	MODERATE	missense_variant	tolerated(1)	862	862	288	V/I	Gtc/Atc	1/1
8:60079367	8	ENSBTAG00000052220	OR13J1C	olfactory receptor family 13 subfamily J member 1C	60081288	60082226	-	ENSBTAT00000046378	8:60081542	rs208484734	0.03	MODERATE	missense_variant	tolerated(0.38)	685	685	229	P/S	Ccc/Tcc	1/1
8:60079367	8	ENSBTAG00000052220	OR13J1C	olfactory receptor family 13 subfamily J member 1C	60081288	60082226	-	ENSBTAT00000046378	8:60081615	rs381454222	0.32	LOW	synonymous_variant	NA	612	612	204	I	atT/atC	1/1
8:60079367	8	ENSBTAG00000052220	OR13J1C	olfactory receptor family 13 subfamily J member 1C	60081288	60082226	-	ENSBTAT00000046378	8:60081916	rs437525270	0.11	MODERATE	missense_variant	deleterious(0)	311	311	104	G/D	gGt/gAt	1/1
8:60079367	8	ENSBTAG00000052220	OR13J1C	olfactory receptor family 13 subfamily J member 1C	60081288	60082226	-	ENSBTAT00000046378	8:60082080	rs379823680	0.03	LOW	synonymous_variant	NA	147	147	49	S	agC/agT	1/1
8:60079367	8	ENSBTAG00000048744	OR13J1F	olfactory receptor family 13 subfamily J member 1F	60099008	60099946	-	ENSBTAT00000063153	8:60099047	rs381003065	0.02	LOW	synonymous_variant	NA	900	900	300	A	gcC/gcT	1/1
8:60079367	8	ENSBTAG00000048744	OR13J1F	olfactory receptor family 13 subfamily J member 1F	60099008	60099946	-	ENSBTAT00000063153	8:60099130	rs383523397	0.22	MODERATE	missense_variant	tolerated(0.67)	817	817	273	V/I	Gtc/Atc	1/1
8:60079367	8	ENSBTAG00000048744	OR13J1F	olfactory receptor family 13 subfamily J member 1F	60099008	60099946	-	ENSBTAT00000063153	8:60099227	rs385339900	0.08	LOW	synonymous_variant	NA	720	720	240	T	acT/acG	1/1
8:60079367	8	ENSBTAG00000048744	OR13J1F	olfactory receptor family 13 subfamily J member 1F	60099008	60099946	-	ENSBTAT00000063153	8:60099230	rs379824427	0.2	LOW	synonymous_variant	NA	717	717	239	S	tcT/tcG	1/1
8:60079367	8	ENSBTAG00000048744	OR13J1F	olfactory receptor family 13 subfamily J member 1F	60099008	60099946	-	ENSBTAT00000063153	8:60099243	rs446988567	0.22	MODERATE	missense_variant	tolerated(0.29)	704	704	235	R/H	cGc/cAc	1/1
8:60079367	8	ENSBTAG00000048744	OR13J1F	olfactory receptor family 13 subfamily J member 1F	60099008	60099946	-	ENSBTAT00000063153	8:60099250	rs797370724	0.21	MODERATE	missense_variant	deleterious(0.03)	697	697	233	G/R	Ggg/Cgg	1/1
8:60079367	8	ENSBTAG00000048744	OR13J1F	olfactory receptor family 13 subfamily J member 1F	60099008	60099946	-	ENSBTAT00000063153	8:60099251	rs383551161	0.13	LOW	synonymous_variant	NA	696	696	232	A	gcC/gcT	1/1
8:60079367	8	ENSBTAG00000048744	OR13J1F	olfactory receptor family 13 subfamily J member 1F	60099008	60099946	-	ENSBTAT00000063153	8:60099254	rs378084224	0.13	LOW	synonymous_variant	NA	693	693	231	A	gcC/gcT	1/1
8:60079367	8	ENSBTAG00000048744	OR13J1F	olfactory receptor family 13 subfamily J member 1F	60099008	60099946	-	ENSBTAT00000063153	8:60099293	rs451331266	0.11	LOW	synonymous_variant	NA	654	654	218	Y	taC/taT	1/1
8:60079367	8	ENSBTAG00000048744	OR13J1F	olfactory receptor family 13 subfamily J member 1F	60099008	60099946	-	ENSBTAT00000063153	8:60099353	rs383542988	0.02	LOW	synonymous_variant	NA	594	594	198	F	ttC/ttT	1/1
8:60079367	8	ENSBTAG00000048744	OR13J1F	olfactory receptor family 13 subfamily J member 1F	60099008	60099946	-	ENSBTAT00000063153	8:60099403	rs474017150	0.28	LOW	synonymous_variant	NA	544	544	182	L	Ctg/Ttg	1/1
8:60079367	8	ENSBTAG00000048744	OR13J1F	olfactory receptor family 13 subfamily J member 1F	60099008	60099946	-	ENSBTAT00000063153	8:60099522	rs378392193	0.03	HIGH	stop_gained	NA	425	425	142	W/*	tGg/tAg	1/1
8:60079367	8	ENSBTAG00000048744	OR13J1F	olfactory receptor family 13 subfamily J member 1F	60099008	60099946	-	ENSBTAT00000063153	8:60099709	rs378906848	0.15	LOW	synonymous_variant	NA	238	238	80	L	Ttg/Ctg	1/1
8:60079367	8	ENSBTAG00000048744	OR13J1F	olfactory receptor family 13 subfamily J member 1F	60099008	60099946	-	ENSBTAT00000063153	8:60099725	rs1118100250	0.08	LOW	synonymous_variant	NA	222	222	74	T	acA/acG	1/1
8:60079367	8	ENSBTAG00000048744	OR13J1F	olfactory receptor family 13 subfamily J member 1F	60099008	60099946	-	ENSBTAT00000063153	8:60099920	rs209047234	0.26	LOW	synonymous_variant	NA	27	27	9	V	gtC/gtG	1/1
8:60079367	8	ENSBTAG00000011444	HINT2	histidine triad nucleotide binding protein 2	59979689	59981974	-	NA	NA	NA	NA	NA	NA	NA	NA	NA	NA	NA	NA	NA
8:60079367	8	ENSBTAG00000038777	MSMP	microseminoprotein, prostate associated	59921093	59922048	-	NA	NA	NA	NA	NA	NA	NA	NA	NA	NA	NA	NA	NA
10:44746907	10	ENSBTAG00000010103	TRIM9	tripartite motif containing 9	43826973	43944784	-	ENSBTAT00000013346	10:43830178	rs469005033	0.02	LOW	synonymous_variant	NA	2178	2010	670	I	atC/atT	9/10
10:44746907	10	ENSBTAG00000010103	TRIM9	tripartite motif containing 9	43826973	43944784	-	ENSBTAT00000013346	10:43879551	rs385299481	0.02	LOW	splice_region_variant	NA	-	-	-	-	-	NA
10:44746907	10	ENSBTAG00000010103	TRIM9	tripartite motif containing 9	43826973	43944784	-	ENSBTAT00000013346	10:43879587	rs379595187	0.02	MODERATE	missense_variant	tolerated(0.3)	1180	1012	338	V/I	Gtc/Atc	3/10
10:44746907	10	ENSBTAG00000053552	ENSBTAG00000053552	NA	43891033	43892020	-	ENSBTAT00000073291	10:43891540	-	0.05	LOW	synonymous_variant	NA	409	409	137	R	Aga/Cga	2/2
10:44746907	10	ENSBTAG00000053552	ENSBTAG00000053552	NA	43891033	43892020	-	ENSBTAT00000073291	10:43891550	-	0.05	LOW	synonymous_variant	NA	399	399	133	V	gtT/gtG	2/2
10:44746907	10	ENSBTAG00000053552	ENSBTAG00000053552	NA	43891033	43892020	-	ENSBTAT00000073291	10:43891577	-	0.05	LOW	synonymous_variant	NA	372	372	124	S	tcA/tcT	2/2
10:44746907	10	ENSBTAG00000053552	ENSBTAG00000053552	NA	43891033	43892020	-	ENSBTAT00000073291	10:43891589	-	0.05	LOW	synonymous_variant	NA	360	360	120	A	gcG/gcT	2/2
10:44746907	10	ENSBTAG00000053552	ENSBTAG00000053552	NA	43891033	43892020	-	ENSBTAT00000073291	10:43891595	-	0.05	LOW	synonymous_variant	NA	354	354	118	N	aaC/aaT	2/2
10:44746907	10	ENSBTAG00000053552	ENSBTAG00000053552	NA	43891033	43892020	-	ENSBTAT00000073291	10:43891604	-	0.05	LOW	synonymous_variant	NA	345	345	115	E	gaG/gaA	2/2
10:44746907	10	ENSBTAG00000053552	ENSBTAG00000053552	NA	43891033	43892020	-	ENSBTAT00000073291	10:43891610	-	0.05	LOW	synonymous_variant	NA	339	339	113	L	ttA/ttG	2/2
10:44746907	10	ENSBTAG00000053552	ENSBTAG00000053552	NA	43891033	43892020	-	ENSBTAT00000073291	10:43891613	-	0.05	LOW	synonymous_variant	NA	336	336	112	A	gcG/gcT	2/2
10:44746907	10	ENSBTAG00000053552	ENSBTAG00000053552	NA	43891033	43892020	-	ENSBTAT00000073291	10:43891634	rs473428292	0.05	LOW	synonymous_variant	NA	315	315	105	I	atT/atC	2/2
10:44746907	10	ENSBTAG00000053552	ENSBTAG00000053552	NA	43891033	43892020	-	ENSBTAT00000073291	10:43891652	-	0.05	LOW	synonymous_variant	NA	297	297	99	L	ctA/ctG	2/2
10:44746907	10	ENSBTAG00000053552	ENSBTAG00000053552	NA	43891033	43892020	-	ENSBTAT00000073291	10:43891688	-	0.01	LOW	synonymous_variant	NA	261	261	87	Q	caG/caA	2/2
10:44746907	10	ENSBTAG00000053552	ENSBTAG00000053552	NA	43891033	43892020	-	ENSBTAT00000073291	10:43891733	-	0.03	LOW	synonymous_variant	NA	216	216	72	I	atC/atT	2/2
10:44746907	10	ENSBTAG00000053552	ENSBTAG00000053552	NA	43891033	43892020	-	ENSBTAT00000073291	10:43891745	-	0.03	LOW	synonymous_variant	NA	204	204	68	S	agC/agT	2/2
10:44746907	10	ENSBTAG00000053552	ENSBTAG00000053552	NA	43891033	43892020	-	ENSBTAT00000073291	10:43891817	-	0.02	LOW	synonymous_variant	NA	132	132	44	S	tcC/tcT	2/2
10:44746907	10	ENSBTAG00000053552	ENSBTAG00000053552	NA	43891033	43892020	-	ENSBTAT00000073291	10:43891829	-	0.02	LOW	synonymous_variant	NA	120	120	40	Q	caG/caA	2/2
10:44746907	10	ENSBTAG00000053552	ENSBTAG00000053552	NA	43891033	43892020	-	ENSBTAT00000073291	10:43891844	-	0.02	LOW	synonymous_variant	NA	105	105	35	V	gtG/gtA	2/2
10:44746907	10	ENSBTAG00000053552	ENSBTAG00000053552	NA	43891033	43892020	-	ENSBTAT00000073291	10:43891862	-	0.03	LOW	synonymous_variant	NA	87	87	29	E	gaG/gaA	2/2
10:44746907	10	ENSBTAG00000053552	ENSBTAG00000053552	NA	43891033	43892020	-	ENSBTAT00000073291	10:43891865	-	0.05	LOW	synonymous_variant	NA	84	84	28	Q	caG/caA	2/2
10:44746907	10	ENSBTAG00000053552	ENSBTAG00000053552	NA	43891033	43892020	-	ENSBTAT00000073291	10:43891886	-	0.02	LOW	synonymous_variant	NA	63	63	21	K	aaA/aaG	2/2
10:44746907	10	ENSBTAG00000053552	ENSBTAG00000053552	NA	43891033	43892020	-	ENSBTAT00000073291	10:43891892	-	0.02	LOW	synonymous_variant	NA	57	57	19	F	ttC/ttT	2/2
10:44746907	10	ENSBTAG00000053552	ENSBTAG00000053552	NA	43891033	43892020	-	ENSBTAT00000073291	10:43891898	-	0.02	HIGH	splice_acceptor_variant	NA	-	-	-	-	-	NA
10:44746907	10	ENSBTAG00000011225	TMX1	thioredoxin related transmembrane protein 1	44057645	44070733	+	ENSBTAT00000014908	10:44057742	rs383308322	0.22	LOW	synonymous_variant	NA	98	87	29	S	agC/agT	1/8
10:44746907	10	ENSBTAG00000011225	TMX1	thioredoxin related transmembrane protein 1	44057645	44070733	+	ENSBTAT00000014908	10:44066499	rs440594998	0.1	MODERATE	missense_variant	tolerated(0.3)	663	652	218	P/S	Cct/Tct	7/8
10:44746907	10	ENSBTAG00000031707	FRMD6	FERM domain containing 6	44297021	44564023	+	ENSBTAT00000052708	10:44558749	rs384655769	0.25	LOW	splice_region_variant	NA	-	-	-	-	-	NA
10:44746907	10	ENSBTAG00000003043	GNG2	G protein subunit gamma 2	44659979	44794168	+	ENSBTAT00000003959	10:44684515	rs380927642	0.05	LOW	splice_region_variant	NA	-	-	-	-	-	NA
10:44746907	10	ENSBTAG00000021944	RTRAF	RNA transcription, translation and transport factor	44831891	44846457	+	ENSBTAT00000029256	10:44846032	rs379409664	0.04	LOW	synonymous_variant	NA	647	579	193	T	acG/acA	7/8
10:44746907	10	ENSBTAG00000021944	RTRAF	RNA transcription, translation and transport factor	44831891	44846457	+	ENSBTAT00000029256	10:44846169	-	0.05	LOW	synonymous_variant	NA	677	609	203	Q	caG/caA	8/8
10:44746907	10	ENSBTAG00000021944	RTRAF	RNA transcription, translation and transport factor	44831891	44846457	+	ENSBTAT00000029256	10:44846259	-	0.04	LOW	synonymous_variant	NA	767	699	233	D	gaC/gaT	8/8
10:44746907	10	ENSBTAG00000021945	NID2	nidogen 2	44846568	44939145	-	ENSBTAT00000029257	10:44850294	rs43626303	0.29	LOW	synonymous_variant	NA	3614	3564	1188	S	tcG/tcA	18/21
10:44746907	10	ENSBTAG00000021945	NID2	nidogen 2	44846568	44939145	-	ENSBTAT00000029257	10:44853731	rs208584289	0.03	LOW	splice_region_variant	NA	-	-	-	-	-	NA
10:44746907	10	ENSBTAG00000021945	NID2	nidogen 2	44846568	44939145	-	ENSBTAT00000029257	10:44866997	rs43625483	0.37	LOW	synonymous_variant	NA	2732	2682	894	D	gaC/gaT	12/21
10:44746907	10	ENSBTAG00000021945	NID2	nidogen 2	44846568	44939145	-	ENSBTAT00000029257	10:44869206	rs43625496	0.39	LOW	synonymous_variant	NA	2414	2364	788	T	acT/acA	10/21
10:44746907	10	ENSBTAG00000021945	NID2	nidogen 2	44846568	44939145	-	ENSBTAT00000029257	10:44905197	rs43625438	0.39	MODERATE	missense_variant	tolerated(1)	2110	2060	687	C/S	tGc/tCc	9/21
10:44746907	10	ENSBTAG00000021945	NID2	nidogen 2	44846568	44939145	-	ENSBTAT00000029257	10:44921213	rs43624416	0.48	LOW	synonymous_variant	NA	1469	1419	473	V	gtG/gtC	5/21
10:44746907	10	ENSBTAG00000021945	NID2	nidogen 2	44846568	44939145	-	ENSBTAT00000029257	10:44921345	rs43624414	0.48	LOW	synonymous_variant	NA	1337	1287	429	P	ccG/ccA	5/21
10:44746907	10	ENSBTAG00000021945	NID2	nidogen 2	44846568	44939145	-	ENSBTAT00000029257	10:44921389	rs43624413	0.48	MODERATE	missense_variant	tolerated(1)	1293	1243	415	K/E	Aag/Gag	5/21
10:44746907	10	ENSBTAG00000021945	NID2	nidogen 2	44846568	44939145	-	ENSBTAT00000029257	10:44921408	rs43624412	0.48	LOW	synonymous_variant	NA	1274	1224	408	T	acC/acG	5/21
10:44746907	10	ENSBTAG00000021945	NID2	nidogen 2	44846568	44939145	-	ENSBTAT00000029257	10:44921431	rs43624411	0.48	MODERATE	missense_variant	tolerated(0.35)	1251	1201	401	E/K	Gag/Aag	5/21
10:44746907	10	ENSBTAG00000021945	NID2	nidogen 2	44846568	44939145	-	ENSBTAT00000029257	10:44921438	rs469007377	0.07	LOW	synonymous_variant	NA	1244	1194	398	G	ggG/ggA	5/21
10:44746907	10	ENSBTAG00000021945	NID2	nidogen 2	44846568	44939145	-	ENSBTAT00000029257	10:44921450	rs43624410	0.48	LOW	synonymous_variant	NA	1232	1182	394	P	ccA/ccG	5/21
10:44746907	10	ENSBTAG00000021945	NID2	nidogen 2	44846568	44939145	-	ENSBTAT00000029257	10:44921529	rs43624409	0.48	MODERATE	missense_variant	tolerated(0.36)	1153	1103	368	R/Q	cGg/cAg	5/21
10:44746907	10	ENSBTAG00000021945	NID2	nidogen 2	44846568	44939145	-	ENSBTAT00000029257	10:44921538	rs43624408	0.48	MODERATE	missense_variant	tolerated(0.42)	1144	1094	365	L/S	tTa/tCa	5/21
10:44746907	10	ENSBTAG00000021945	NID2	nidogen 2	44846568	44939145	-	ENSBTAT00000029257	10:44921549-44921550	-	0.48	HIGH	frameshift_variant	NA	1132-1133	1082-1083	361	P/PX	cct/ccCt	5/21
10:44746907	10	ENSBTAG00000021945	NID2	nidogen 2	44846568	44939145	-	ENSBTAT00000029257	10:44921551-44921552	-	0.48	HIGH	frameshift_variant	NA	1130-1131	1080-1081	360-361	-/X	-/T	NA
10:44746907	10	ENSBTAG00000021945	NID2	nidogen 2	44846568	44939145	-	ENSBTAT00000029257	10:44921629	rs43624406	0.48	LOW	synonymous_variant	NA	1055	1005	335	A	gcA/gcG	4/21
10:44746907	10	ENSBTAG00000021945	NID2	nidogen 2	44846568	44939145	-	ENSBTAT00000029257	10:44921635	rs43624405	0.41	LOW	synonymous_variant	NA	1049	999	333	E	gaA/gaG	4/21
10:44746907	10	ENSBTAG00000021945	NID2	nidogen 2	44846568	44939145	-	ENSBTAT00000029257	10:44921653	rs109705396	0.48	LOW	synonymous_variant	NA	1031	981	327	I	atC/atT	4/21
10:44746907	10	ENSBTAG00000021945	NID2	nidogen 2	44846568	44939145	-	ENSBTAT00000029257	10:44921813	rs43624404	0.5	MODERATE	missense_variant	tolerated(0.94)	871	821	274	I/T	aTt/aCt	4/21
10:44746907	10	ENSBTAG00000021945	NID2	nidogen 2	44846568	44939145	-	ENSBTAT00000029257	10:44928863	rs378963370	0.24	LOW	synonymous_variant	NA	701	651	217	N	aaC/aaT	3/21
10:44746907	10	ENSBTAG00000021945	NID2	nidogen 2	44846568	44939145	-	ENSBTAT00000029257	10:44928941	rs136551954	0.09	LOW	synonymous_variant	NA	623	573	191	E	gaA/gaG	3/21
10:44746907	10	ENSBTAG00000021945	NID2	nidogen 2	44846568	44939145	-	ENSBTAT00000029257	10:44928981-44928982	rs385994392	0.48	LOW	splice_region_variant	NA	-	-	-	-	-	NA
10:44746907	10	ENSBTAG00000021945	NID2	nidogen 2	44846568	44939145	-	ENSBTAT00000029257	10:44938203	rs135426720	0.42	LOW	synonymous_variant	NA	296	246	82	I	atC/atT	2/21
10:44746907	10	ENSBTAG00000021945	NID2	nidogen 2	44846568	44939145	-	ENSBTAT00000029257	10:44939044-44939049	-	0.06	MODERATE	inframe_deletion	NA	97-102	47-52	16-18	PLL/L	cCGTTGCtg/ctg	1/21
10:44746907	10	ENSBTAG00000001423	ENSBTAG00000001423	NA	45121371	45125230	-	ENSBTAT00000001866	10:45121420	rs134427469	0.14	MODERATE	missense_variant	tolerated_low_confidence(0.05)	464	464	155	C/Y	tGt/tAt	3/3
10:44746907	10	ENSBTAG00000001423	ENSBTAG00000001423	NA	45121371	45125230	-	ENSBTAT00000001866	10:45121445	rs137652960	0.14	MODERATE	missense_variant	tolerated_low_confidence(0.17)	439	439	147	S/P	Tct/Cct	3/3
10:44746907	10	ENSBTAG00000001423	ENSBTAG00000001423	NA	45121371	45125230	-	ENSBTAT00000001866	10:45121542	rs133385732	0.14	LOW	synonymous_variant	NA	342	342	114	R	agG/agA	3/3
10:44746907	10	ENSBTAG00000001423	ENSBTAG00000001423	NA	45121371	45125230	-	ENSBTAT00000001866	10:45121559	rs137314540	0.14	LOW	splice_region_variant	NA	-	-	-	-	-	NA
10:44746907	10	ENSBTAG00000006703	PTGDR	prostaglandin D2 receptor	45157991	45165480	+	ENSBTAT00000008808	10:45158082	rs43623791	0.04	LOW	synonymous_variant	NA	92	30	10	N	aaC/aaT	1/3
10:44746907	10	ENSBTAG00000006703	PTGDR	prostaglandin D2 receptor	45157991	45165480	+	ENSBTAT00000008808	10:45158181	rs43623792	0.04	LOW	synonymous_variant	NA	191	129	43	R	cgT/cgC	1/3
10:44746907	10	ENSBTAG00000006703	PTGDR	prostaglandin D2 receptor	45157991	45165480	+	ENSBTAT00000008808	10:45158324	-	0.04	HIGH	frameshift_variant	NA	334	272	91	R/X	cGg/cg	1/3
10:44746907	10	ENSBTAG00000006703	PTGDR	prostaglandin D2 receptor	45157991	45165480	+	ENSBTAT00000008808	10:45158478	rs43623793	0.04	MODERATE	missense_variant	tolerated(1)	487	425	142	Q/R	cAg/cGg	2/3
10:44746907	10	ENSBTAG00000008411	PLEKHO2	pleckstrin homology domain containing O2	45233901	45256216	-	ENSBTAT00000011069	10:45236239	rs109200518	0.05	MODERATE	missense_variant	tolerated(0.39)	1277	1166	389	L/P	cTg/cCg	6/6
10:44746907	10	ENSBTAG00000008411	PLEKHO2	pleckstrin homology domain containing O2	45233901	45256216	-	ENSBTAT00000011069	10:45236258	rs43622911	0.05	MODERATE	missense_variant	tolerated(0.22)	1258	1147	383	A/T	Gcc/Acc	6/6
10:44746907	10	ENSBTAG00000008411	PLEKHO2	pleckstrin homology domain containing O2	45233901	45256216	-	ENSBTAT00000011069	10:45236380	rs386089870	0.02	MODERATE	missense_variant	tolerated(0.61)	1136	1025	342	A/V	gCg/gTg	6/6
10:44746907	10	ENSBTAG00000008411	PLEKHO2	pleckstrin homology domain containing O2	45233901	45256216	-	ENSBTAT00000011069	10:45236436	rs136638769	0.05	LOW	synonymous_variant	NA	1080	969	323	A	gcA/gcG	6/6
10:44746907	10	ENSBTAG00000008411	PLEKHO2	pleckstrin homology domain containing O2	45233901	45256216	-	ENSBTAT00000011069	10:45236536	rs109300178	0.05	MODERATE	missense_variant	tolerated(0.4)	980	869	290	L/P	cTg/cCg	6/6
10:44746907	10	ENSBTAG00000008411	PLEKHO2	pleckstrin homology domain containing O2	45233901	45256216	-	ENSBTAT00000011069	10:45236662	rs135499530	0.05	MODERATE	missense_variant	deleterious(0.02)	854	743	248	S/L	tCg/tTg	6/6
10:44746907	10	ENSBTAG00000008411	PLEKHO2	pleckstrin homology domain containing O2	45233901	45256216	-	ENSBTAT00000011069	10:45236910	rs109305031	0.05	LOW	synonymous_variant	NA	606	495	165	A	gcC/gcT	6/6
10:44746907	10	ENSBTAG00000008411	PLEKHO2	pleckstrin homology domain containing O2	45233901	45256216	-	ENSBTAT00000011069	10:45238891	rs43622906	0.05	LOW	splice_region_variant	NA	-	-	-	-	-	NA
10:44746907	10	ENSBTAG00000007638	PIF1	PIF1 5'-to-3' DNA helicase	45270353	45277456	+	ENSBTAT00000010047	10:45271871	rs385991580	0.02	LOW	synonymous_variant	NA	657	657	219	L	ctG/ctA	2/12
10:44746907	10	ENSBTAG00000007638	PIF1	PIF1 5'-to-3' DNA helicase	45270353	45277456	+	ENSBTAT00000010047	10:45272034	rs382838353	0.02	LOW	synonymous_variant	NA	735	735	245	L	ctG/ctA	3/12
10:44746907	10	ENSBTAG00000007638	PIF1	PIF1 5'-to-3' DNA helicase	45270353	45277456	+	ENSBTAT00000010047	10:45273889	rs439831942	0.02	LOW	splice_region_variant	NA	-	-	-	-	-	NA
10:44746907	10	ENSBTAG00000007638	PIF1	PIF1 5'-to-3' DNA helicase	45270353	45277456	+	ENSBTAT00000010047	10:45275416	rs42919325	0.07	LOW	splice_region_variant	NA	-	-	-	-	-	NA
10:44746907	10	ENSBTAG00000007638	PIF1	PIF1 5'-to-3' DNA helicase	45270353	45277456	+	ENSBTAT00000010047	10:45276560	rs380110880	0.02	LOW	synonymous_variant	NA	1818	1818	606	R	cgC/cgT	11/12
10:44746907	10	ENSBTAG00000011037	RBPMS2	RNA binding protein, mRNA processing factor 2	45313259	45339402	+	ENSBTAT00000014659	10:45313327	-	0.25	MODERATE	missense_variant	tolerated_low_confidence(0.29)	69	35	12	T/I	aCc/aTc	1/8
10:44746907	10	ENSBTAG00000011037	RBPMS2	RNA binding protein, mRNA processing factor 2	45313259	45339402	+	ENSBTAT00000014659	10:45331275	rs135315726	0.15	LOW	synonymous_variant	NA	589	555	185	A	gcT/gcC	6/8
10:44746907	10	ENSBTAG00000015806	OAZ2	ornithine decarboxylase antizyme 2	45366522	45379381	+	ENSBTAT00000044965	10:45375540	rs383197879	0.02	MODERATE	missense_variant	tolerated(1)	280	41	14	R/Q	cGg/cAg	2/5
10:44746907	10	ENSBTAG00000015806	OAZ2	ornithine decarboxylase antizyme 2	45366522	45379381	+	ENSBTAT00000044965	10:45376923	-	0.02	LOW	synonymous_variant	NA	521	282	94	I	atT/atC	3/5
10:44746907	10	ENSBTAG00000015808	ZNF609	zinc finger protein 609	45385273	45582446	-	ENSBTAT00000020995	10:45389206	rs43625877	0.28	MODERATE	missense_variant	tolerated(1)	3538	3331	1111	T/A	Act/Gct	6/10
10:44746907	10	ENSBTAG00000015808	ZNF609	zinc finger protein 609	45385273	45582446	-	ENSBTAT00000020995	10:45389819	rs43625878	0.12	LOW	synonymous_variant	NA	2925	2718	906	S	tcC/tcT	6/10
10:44746907	10	ENSBTAG00000015808	ZNF609	zinc finger protein 609	45385273	45582446	-	ENSBTAT00000020995	10:45389893	rs207986796	0.2	MODERATE	missense_variant	tolerated(0.53)	2851	2644	882	P/A	Cct/Gct	6/10
10:44746907	10	ENSBTAG00000015808	ZNF609	zinc finger protein 609	45385273	45582446	-	ENSBTAT00000020995	10:45390507	rs110455209	0.35	LOW	synonymous_variant	NA	2238	2031	677	T	acG/acA	5/10
10:44746907	10	ENSBTAG00000015808	ZNF609	zinc finger protein 609	45385273	45582446	-	ENSBTAT00000020995	10:45390651	rs43625880	0.14	LOW	synonymous_variant	NA	2094	1887	629	R	agA/agG	5/10
10:44746907	10	ENSBTAG00000015808	ZNF609	zinc finger protein 609	45385273	45582446	-	ENSBTAT00000020995	10:45390911	rs43625881	0.47	MODERATE	missense_variant	tolerated(0.29)	1834	1627	543	A/T	Gca/Aca	5/10
10:44746907	10	ENSBTAG00000015808	ZNF609	zinc finger protein 609	45385273	45582446	-	ENSBTAT00000020995	10:45390999	rs110991557	0.22	LOW	synonymous_variant	NA	1746	1539	513	K	aaG/aaA	5/10
10:44746907	10	ENSBTAG00000015808	ZNF609	zinc finger protein 609	45385273	45582446	-	ENSBTAT00000020995	10:45391110	rs208819093	0.21	LOW	synonymous_variant	NA	1635	1428	476	P	ccT/ccC	5/10
10:44746907	10	ENSBTAG00000015808	ZNF609	zinc finger protein 609	45385273	45582446	-	ENSBTAT00000020995	10:45392202	rs43625883	0.12	LOW	synonymous_variant	NA	1251	1044	348	H	caT/caC	4/10
10:44746907	10	ENSBTAG00000049725	ENSBTAG00000049725	NA	45563494	45569995	+	ENSBTAT00000078074	10:45565098	rs463166544	0.02	MODERATE	missense_variant	NA	80	80	27	M/T	aTg/aCg	2/3
10:44746907	10	ENSBTAG00000014493	TRIP4	thyroid hormone receptor interactor 4	45556247	45639746	-	ENSBTAT00000019269	10:45614388	rs135629939	0.17	LOW	synonymous_variant	NA	1559	1434	478	V	gtC/gtG	10/13
10:44746907	10	ENSBTAG00000014493	TRIP4	thyroid hormone receptor interactor 4	45556247	45639746	-	ENSBTAT00000019269	10:45622984	rs136043708	0.22	MODERATE	missense_variant	tolerated(1)	1275	1150	384	S/P	Tcc/Ccc	8/13
10:44746907	10	ENSBTAG00000014493	TRIP4	thyroid hormone receptor interactor 4	45556247	45639746	-	ENSBTAT00000019269	10:45639589	rs380767056	0.17	MODERATE	missense_variant	tolerated(0.12)	158	33	11	Q/H	caG/caC	1/13
10:44746907	10	ENSBTAG00000014493	TRIP4	thyroid hormone receptor interactor 4	45556247	45639746	-	ENSBTAT00000019269	10:45639590	rs384022949	0.17	MODERATE	missense_variant	tolerated(0.38)	157	32	11	Q/P	cAg/cCg	1/13
10:44746907	10	ENSBTAG00000016823	CSNK1G1	casein kinase 1 gamma 1	45660900	45811429	+	ENSBTAT00000066682	10:45802351	rs133290785	0.41	MODERATE	missense_variant	tolerated_low_confidence(0.1)	1163	1163	388	T/I	aCc/aTc	11/11
10:44746907	10	ENSBTAG00000016823	CSNK1G1	casein kinase 1 gamma 1	45660900	45811429	+	ENSBTAT00000066682	10:45802482	rs134623155	0.4	MODERATE	missense_variant	deleterious_low_confidence(0)	1294	1294	432	G/S	Ggt/Agt	11/11
10:44746907	10	ENSBTAG00000016822	PPIB	peptidylprolyl isomerase B	45818677	45824619	+	ENSBTAT00000022378	10:45819553	-	0.02	MODERATE	missense_variant	tolerated(1)	195	169	57	I/V	Ata/Gta	2/5
10:44746907	10	ENSBTAG00000016822	PPIB	peptidylprolyl isomerase B	45818677	45824619	+	ENSBTAT00000022378	10:45823374	rs445847534	0.03	LOW	synonymous_variant	NA	389	363	121	E	gaA/gaG	4/5
10:44746907	10	ENSBTAG00000016822	PPIB	peptidylprolyl isomerase B	45818677	45824619	+	ENSBTAT00000022378	10:45823398	-	0.04	LOW	synonymous_variant	NA	413	387	129	K	aaG/aaA	4/5
10:44746907	10	ENSBTAG00000016822	PPIB	peptidylprolyl isomerase B	45818677	45824619	+	ENSBTAT00000022378	10:45823401	rs436344164	0.05	LOW	synonymous_variant	NA	416	390	130	L	ctT/ctG	4/5
10:44746907	10	ENSBTAG00000016822	PPIB	peptidylprolyl isomerase B	45818677	45824619	+	ENSBTAT00000022378	10:45823404	-	0.05	LOW	synonymous_variant	NA	419	393	131	K	aaA/aaG	4/5
10:44746907	10	ENSBTAG00000016822	PPIB	peptidylprolyl isomerase B	45818677	45824619	+	ENSBTAT00000022378	10:45823410	-	0.04	LOW	synonymous_variant	NA	425	399	133	Y	taT/taC	4/5
10:44746907	10	ENSBTAG00000016822	PPIB	peptidylprolyl isomerase B	45818677	45824619	+	ENSBTAT00000022378	10:45823416	-	0.04	LOW	synonymous_variant	NA	431	405	135	P	ccC/ccT	4/5
10:44746907	10	ENSBTAG00000016822	PPIB	peptidylprolyl isomerase B	45818677	45824619	+	ENSBTAT00000022378	10:45823440	-	0.05	LOW	synonymous_variant	NA	455	429	143	A	gcG/gcA	4/5
10:44746907	10	ENSBTAG00000016822	PPIB	peptidylprolyl isomerase B	45818677	45824619	+	ENSBTAT00000022378	10:45823509	rs137363168	0.04	LOW	synonymous_variant	NA	524	498	166	H	caC/caT	4/5
10:44746907	10	ENSBTAG00000016822	PPIB	peptidylprolyl isomerase B	45818677	45824619	+	ENSBTAT00000022378	10:45823512	-	0.04	LOW	synonymous_variant	NA	527	501	167	V	gtA/gtG	4/5
10:44746907	10	ENSBTAG00000002014	SNX1	sorting nexin 1	45843188	45880562	-	ENSBTAT00000002609	10:45845908	rs41255437	0.07	LOW	synonymous_variant	NA	1283	1248	416	T	acA/acG	12/15
10:44746907	10	ENSBTAG00000002012	CIAO2A	cytosolic iron-sulfur assembly component 2A	45880414	45895812	+	ENSBTAT00000002607	10:45880514	rs109873380	0.38	MODERATE	missense_variant	tolerated(0.29)	101	71	24	R/P	cGg/cCg	1/5
10:44746907	10	ENSBTAG00000002012	CIAO2A	cytosolic iron-sulfur assembly component 2A	45880414	45895812	+	ENSBTAT00000002607	10:45891994	rs379241338	0.03	LOW	splice_region_variant	NA	-	-	-	-	-	NA
10:44746907	10	ENSBTAG00000002012	CIAO2A	cytosolic iron-sulfur assembly component 2A	45880414	45895812	+	ENSBTAT00000002607	10:45894517	rs380273735	0.36	LOW	synonymous_variant	NA	378	348	116	I	atC/atT	4/5
10:44746907	10	ENSBTAG00000011820	DAPK2	death associated protein kinase 2	45948472	46088593	+	ENSBTAT00000015689	10:45958684	rs208366702	0.45	MODERATE	missense_variant	tolerated_low_confidence(0.24)	68	50	17	T/M	aCg/aTg	1/9
10:44746907	10	ENSBTAG00000011820	DAPK2	death associated protein kinase 2	45948472	46088593	+	ENSBTAT00000015689	10:45958694	rs210710387	0.45	LOW	synonymous_variant	NA	78	60	20	A	gcC/gcG	1/9
10:44746907	10	ENSBTAG00000011820	DAPK2	death associated protein kinase 2	45948472	46088593	+	ENSBTAT00000015689	10:46060279	rs134985597	0.04	LOW	splice_region_variant	NA	-	-	-	-	-	NA
10:44746907	10	ENSBTAG00000011820	DAPK2	death associated protein kinase 2	45948472	46088593	+	ENSBTAT00000015689	10:46070881	rs137606825	0.23	LOW	splice_region_variant	NA	-	-	-	-	-	NA
10:44746907	10	ENSBTAG00000011820	DAPK2	death associated protein kinase 2	45948472	46088593	+	ENSBTAT00000015689	10:46070920	rs209272145	0.05	LOW	synonymous_variant	NA	759	741	247	T	acG/acA	7/9
10:44746907	10	ENSBTAG00000011820	DAPK2	death associated protein kinase 2	45948472	46088593	+	ENSBTAT00000015689	10:46071043-46071044	-	0.23	LOW	splice_region_variant	NA	-	-	-	-	-	NA
10:44746907	10	ENSBTAG00000011820	DAPK2	death associated protein kinase 2	45948472	46088593	+	ENSBTAT00000015689	10:46073835	rs109733659	0.29	MODERATE	missense_variant	tolerated(1)	1045	1027	343	I/V	Atc/Gtc	9/9
10:44746907	10	ENSBTAG00000011820	DAPK2	death associated protein kinase 2	45948472	46088593	+	ENSBTAT00000015689	10:46074056	rs109537777	0.16	LOW	synonymous_variant	NA	1266	1248	416	K	aaG/aaA	9/9
10:44746907	10	ENSBTAG00000011820	DAPK2	death associated protein kinase 2	45948472	46088593	+	ENSBTAT00000015689	10:46074195	rs208546743	0.24	MODERATE	missense_variant	tolerated_low_confidence(0.1)	1405	1387	463	S/G	Agc/Ggc	9/9
10:44746907	10	ENSBTAG00000011820	DAPK2	death associated protein kinase 2	45948472	46088593	+	ENSBTAT00000015689	10:46074212	rs208681562	0.24	LOW	synonymous_variant	NA	1422	1404	468	S	agC/agT	9/9
10:44746907	10	ENSBTAG00000011820	DAPK2	death associated protein kinase 2	45948472	46088593	+	ENSBTAT00000015689	10:46074219	rs134415549	0.29	MODERATE	missense_variant	tolerated_low_confidence(0.53)	1429	1411	471	M/V	Atg/Gtg	9/9
10:44746907	10	ENSBTAG00000011820	DAPK2	death associated protein kinase 2	45948472	46088593	+	ENSBTAT00000015689	10:46074237	rs211610011	0.24	MODERATE	missense_variant	tolerated_low_confidence(0.1)	1447	1429	477	V/M	Gtg/Atg	9/9
10:44746907	10	ENSBTAG00000011820	DAPK2	death associated protein kinase 2	45948472	46088593	+	ENSBTAT00000015689	10:46074251	rs109996180	0.2	LOW	synonymous_variant	NA	1461	1443	481	D	gaC/gaT	9/9
10:44746907	10	ENSBTAG00000011820	DAPK2	death associated protein kinase 2	45948472	46088593	+	ENSBTAT00000015689	10:46074290	rs136766795	0.24	LOW	synonymous_variant	NA	1500	1482	494	C	tgT/tgC	9/9
10:44746907	10	ENSBTAG00000011820	DAPK2	death associated protein kinase 2	45948472	46088593	+	ENSBTAT00000068475	10:46088571	rs135125777	0.04	MODERATE	missense_variant	deleterious(0.02)	1157	1139	380	R/Q	cGg/cAg	11/11
10:44746907	10	ENSBTAG00000053677	HERC1	HECT and RLD domain containing E3 ubiquitin protein ligase family member 1	46185094	46254294	+	ENSBTAT00000087308	10:46236304	rs209007570	0.06	LOW	synonymous_variant	NA	859	714	238	G	ggA/ggG	2/5
10:44746907	10	ENSBTAG00000050908	ENSBTAG00000050908	NA	46370706	46371736	-	ENSBTAT00000085165	10:46370733	rs379378661	0.04	MODERATE	missense_variant	tolerated(0.06)	1004	783	261	I/M	atA/atG	1/1
10:44746907	10	ENSBTAG00000050908	ENSBTAG00000050908	NA	46370706	46371736	-	ENSBTAT00000085165	10:46370735	rs133428736	0.21	MODERATE	missense_variant	tolerated(0.59)	1002	781	261	I/V	Ata/Gta	1/1
10:44746907	10	ENSBTAG00000050908	ENSBTAG00000050908	NA	46370706	46371736	-	ENSBTAT00000085165	10:46370736	rs384126216	0.04	LOW	synonymous_variant	NA	1001	780	260	T	acT/acC	1/1
10:44746907	10	ENSBTAG00000050908	ENSBTAG00000050908	NA	46370706	46371736	-	ENSBTAT00000085165	10:46370784	rs137271739	0.17	LOW	synonymous_variant	NA	953	732	244	V	gtC/gtT	1/1
10:44746907	10	ENSBTAG00000050908	ENSBTAG00000050908	NA	46370706	46371736	-	ENSBTAT00000085165	10:46370950	rs382219064	0.04	MODERATE	missense_variant	deleterious(0.01)	787	566	189	V/A	gTg/gCg	1/1
10:44746907	10	ENSBTAG00000050908	ENSBTAG00000050908	NA	46370706	46371736	-	ENSBTAT00000085165	10:46371061	rs385507070	0.06	MODERATE	missense_variant	deleterious(0)	676	455	152	L/S	tTg/tCg	1/1
10:44746907	10	ENSBTAG00000050908	ENSBTAG00000050908	NA	46370706	46371736	-	ENSBTAT00000085165	10:46371326	rs382541203	0.24	MODERATE	missense_variant	tolerated(1)	411	190	64	V/L	Gtg/Ctg	1/1
10:44746907	10	ENSBTAG00000050908	ENSBTAG00000050908	NA	46370706	46371736	-	ENSBTAT00000085165	10:46371391	rs136042920	0.22	MODERATE	missense_variant	tolerated(1)	346	125	42	G/A	gGc/gCc	1/1
10:44746907	10	ENSBTAG00000019474	ENSBTAG00000019474	NA	46372672	46394622	+	ENSBTAT00000061038	10:46391873	rs137170204	0.08	LOW	splice_region_variant	NA	-	-	-	-	-	NA
10:44746907	10	ENSBTAG00000019474	ENSBTAG00000019474	NA	46372672	46394622	+	ENSBTAT00000061038	10:46394496	rs136265042	0.17	LOW	synonymous_variant	NA	3154	624	208	A	gcT/gcC	16/16
10:44746907	10	ENSBTAG00000008807	FBXL22	F-box and leucine rich repeat protein 22	46401956	46408047	-	ENSBTAT00000011600	10:46404332	rs133418074	0.17	LOW	synonymous_variant	NA	587	576	192	R	cgT/cgG	2/2
10:44746907	10	ENSBTAG00000008805	USP3	ubiquitin specific peptidase 3	46413154	46513245	-	ENSBTAT00000011598	10:46417809	rs135013504	0.08	LOW	splice_region_variant	NA	-	-	-	-	-	NA
10:44746907	10	ENSBTAG00000008805	USP3	ubiquitin specific peptidase 3	46413154	46513245	-	ENSBTAT00000011598	10:46500634	rs43629012	0.47	MODERATE	missense_variant	deleterious_low_confidence(0)	17	17	6	S/C	tCt/tGt	1/15
10:44746907	10	ENSBTAG00000019390	CA12	carbonic anhydrase 12	46649404	46851817	+	ENSBTAT00000025837	10:46692910	rs380132129	0.09	MODERATE	missense_variant	tolerated(0.71)	256	256	86	Q/K	Caa/Aaa	3/11
10:44746907	10	ENSBTAG00000019390	CA12	carbonic anhydrase 12	46649404	46851817	+	ENSBTAT00000025837	10:46693941	rs383171524	0.03	LOW	synonymous_variant	NA	393	393	131	S	tcG/tcA	4/11
10:44746907	10	ENSBTAG00000019390	CA12	carbonic anhydrase 12	46649404	46851817	+	ENSBTAT00000025837	10:46699800	rs208147350	0.33	LOW	synonymous_variant	NA	609	609	203	P	ccA/ccG	7/11
10:44746907	10	ENSBTAG00000019390	CA12	carbonic anhydrase 12	46649404	46851817	+	ENSBTAT00000025837	10:46701487	rs109114189	0.04	LOW	synonymous_variant	NA	795	795	265	P	ccG/ccA	8/11
10:44746907	10	ENSBTAG00000019390	CA12	carbonic anhydrase 12	46649404	46851817	+	ENSBTAT00000025837	10:46711744	rs133322441	0.35	LOW	synonymous_variant	NA	1062	1062	354	H	caT/caC	11/11
10:44746907	10	ENSBTAG00000017373	LACTB	lactamase beta	46905306	46923194	-	ENSBTAT00000023098	10:46905966	rs381856714	0.17	LOW	synonymous_variant	NA	1353	1281	427	V	gtC/gtT	6/6
10:44746907	10	ENSBTAG00000017373	LACTB	lactamase beta	46905306	46923194	-	ENSBTAT00000023098	10:46922816	rs109168746	0.02	MODERATE	missense_variant	tolerated(0.48)	379	307	103	A/T	Gcc/Acc	1/6
10:44746907	10	ENSBTAG00000017373	LACTB	lactamase beta	46905306	46923194	-	ENSBTAT00000023098	10:46922895	rs43626052	0.02	LOW	synonymous_variant	NA	300	228	76	A	gcG/gcA	1/6
10:44746907	10	ENSBTAG00000005373	TPM1	tropomyosin 1	46993261	47022836	-	ENSBTAT00000044796	10:47005594	-	0.08	LOW	synonymous_variant	NA	541	462	154	I	atC/atT	4/10
10:44746907	10	ENSBTAG00000005373	TPM1	tropomyosin 1	46993261	47022836	-	ENSBTAT00000044796	10:47005606	-	0.02	LOW	synonymous_variant	NA	529	450	150	E	gaG/gaA	4/10
10:44746907	10	ENSBTAG00000005373	TPM1	tropomyosin 1	46993261	47022836	-	ENSBTAT00000044796	10:47005630	-	0.02	LOW	synonymous_variant	NA	505	426	142	E	gaG/gaA	4/10
10:44746907	10	ENSBTAG00000005373	TPM1	tropomyosin 1	46993261	47022836	-	ENSBTAT00000044796	10:47005636	-	0.02	LOW	synonymous_variant	NA	499	420	140	K	aaG/aaA	4/10
10:44746907	10	ENSBTAG00000005373	TPM1	tropomyosin 1	46993261	47022836	-	ENSBTAT00000044796	10:47007673	-	0.02	LOW	synonymous_variant	NA	409	330	110	L	ctG/ctA	3/10
10:44746907	10	ENSBTAG00000005373	TPM1	tropomyosin 1	46993261	47022836	-	ENSBTAT00000044796	10:47007675	-	0.02	LOW	synonymous_variant	NA	407	328	110	L	Ctg/Ttg	3/10
10:44746907	10	ENSBTAG00000005373	TPM1	tropomyosin 1	46993261	47022836	-	ENSBTAT00000044796	10:47007682	-	0.07	LOW	synonymous_variant	NA	400	321	107	A	gcA/gcC	3/10
10:44746907	10	ENSBTAG00000005373	TPM1	tropomyosin 1	46993261	47022836	-	ENSBTAT00000044796	10:47007688	-	0.02	LOW	synonymous_variant	NA	394	315	105	R	cgT/cgA	3/10
10:44746907	10	ENSBTAG00000005373	TPM1	tropomyosin 1	46993261	47022836	-	ENSBTAT00000044796	10:47007697	-	0.07	LOW	synonymous_variant	NA	385	306	102	A	gcC/gcT	3/10
10:44746907	10	ENSBTAG00000005373	TPM1	tropomyosin 1	46993261	47022836	-	ENSBTAT00000044796	10:47007712	-	0.07	LOW	synonymous_variant	NA	370	291	97	E	gaA/gaG	3/10
10:44746907	10	ENSBTAG00000040590	ENSBTAG00000040590	NA	47008040	47009992	-	ENSBTAT00000055852	10:47009893-47009894	rs382696106	0.03	HIGH	frameshift_variant	NA	99-100	99-100	33-34	RA/SX	agAGcg/agcg	1/2
10:44746907	10	ENSBTAG00000005373	TPM1	tropomyosin 1	46993261	47022836	-	ENSBTAT00000066573	10:47016309	rs383280248	0.39	MODERATE	missense_variant	NA	334	334	112	R/C	Cgc/Tgc	1/8
10:44746907	10	ENSBTAG00000005373	TPM1	tropomyosin 1	46993261	47022836	-	ENSBTAT00000066573	10:47016370	rs136460416	0.36	LOW	synonymous_variant	NA	273	273	91	S	tcT/tcA	1/8
10:44746907	10	ENSBTAG00000005373	TPM1	tropomyosin 1	46993261	47022836	-	ENSBTAT00000066573	10:47016373	-	0.01	HIGH	frameshift_variant	NA	270	270	90	R/X	cgG/cg	1/8
10:44746907	10	ENSBTAG00000005373	TPM1	tropomyosin 1	46993261	47022836	-	ENSBTAT00000066573	10:47016375	-	0.01	HIGH	frameshift_variant	NA	268	268	90	R/X	Cgg/gg	1/8
10:44746907	10	ENSBTAG00000005373	TPM1	tropomyosin 1	46993261	47022836	-	ENSBTAT00000066573	10:47016390	rs384889415	0.29	MODERATE	missense_variant	NA	253	253	85	G/R	Ggc/Cgc	1/8
10:44746907	10	ENSBTAG00000005373	TPM1	tropomyosin 1	46993261	47022836	-	ENSBTAT00000066573	10:47016490	rs379486479	0.01	LOW	synonymous_variant	NA	153	153	51	P	ccG/ccA	1/8
10:44746907	10	ENSBTAG00000005373	TPM1	tropomyosin 1	46993261	47022836	-	ENSBTAT00000066573	10:47016507	rs134283668	0.4	MODERATE	missense_variant	NA	136	136	46	R/W	Cgg/Tgg	1/8
10:44746907	10	ENSBTAG00000005373	TPM1	tropomyosin 1	46993261	47022836	-	ENSBTAT00000066573	10:47016539	rs384376991	0.01	MODERATE	missense_variant	NA	104	104	35	L/P	cTt/cCt	1/8
10:44746907	10	ENSBTAG00000005373	TPM1	tropomyosin 1	46993261	47022836	-	ENSBTAT00000044796	10:47021472	-	0.05	LOW	synonymous_variant	NA	289	210	70	K	aaG/aaA	2/10
10:44746907	10	ENSBTAG00000005373	TPM1	tropomyosin 1	46993261	47022836	-	ENSBTAT00000044796	10:47022674	-	0.04	LOW	synonymous_variant	NA	163	84	28	D	gaT/gaC	1/10
10:44746907	10	ENSBTAG00000003667	TLN2	talin 2	47248374	47742906	-	ENSBTAT00000061376	10:47248389	rs43625133	0.03	LOW	synonymous_variant	NA	7914	7614	2538	R	agA/agG	58/58
10:44746907	10	ENSBTAG00000003667	TLN2	talin 2	47248374	47742906	-	ENSBTAT00000061376	10:47248460	rs43625134	0.33	LOW	synonymous_variant	NA	7843	7543	2515	L	Ttg/Ctg	58/58
10:44746907	10	ENSBTAG00000003667	TLN2	talin 2	47248374	47742906	-	ENSBTAT00000061376	10:47253534	rs43632729	0.14	LOW	synonymous_variant	NA	7563	7263	2421	S	agC/agT	56/58
10:44746907	10	ENSBTAG00000003667	TLN2	talin 2	47248374	47742906	-	ENSBTAT00000061376	10:47253558	rs43632728	0.12	LOW	synonymous_variant	NA	7539	7239	2413	N	aaC/aaT	56/58
10:44746907	10	ENSBTAG00000003667	TLN2	talin 2	47248374	47742906	-	ENSBTAT00000061376	10:47270288	rs452560956	0.27	LOW	synonymous_variant	NA	7137	6837	2279	G	ggC/ggT	52/58
10:44746907	10	ENSBTAG00000003667	TLN2	talin 2	47248374	47742906	-	ENSBTAT00000061376	10:47311332	-	0.07	MODERATE	missense_variant	tolerated(0.05)	5896	5596	1866	A/T	Gcg/Acg	43/58
10:44746907	10	ENSBTAG00000003667	TLN2	talin 2	47248374	47742906	-	ENSBTAT00000061376	10:47311404	rs109379876	0.03	MODERATE	missense_variant	tolerated(0.86)	5824	5524	1842	S/G	Agt/Ggt	43/58
10:44746907	10	ENSBTAG00000003667	TLN2	talin 2	47248374	47742906	-	ENSBTAT00000061376	10:47316186	rs209099792	0.23	LOW	synonymous_variant	NA	5742	5442	1814	T	acA/acG	42/58
10:44746907	10	ENSBTAG00000003667	TLN2	talin 2	47248374	47742906	-	ENSBTAT00000061376	10:47343654	rs135223632	0.03	LOW	splice_region_variant	NA	-	-	-	-	-	NA
10:44746907	10	ENSBTAG00000003667	TLN2	talin 2	47248374	47742906	-	ENSBTAT00000061376	10:47343694	rs211151489	0.03	LOW	synonymous_variant	NA	4902	4602	1534	V	gtC/gtT	36/58
10:44746907	10	ENSBTAG00000003667	TLN2	talin 2	47248374	47742906	-	ENSBTAT00000061376	10:47345546	rs439889303	0.27	LOW	synonymous_variant	NA	4758	4458	1486	P	ccC/ccT	35/58
10:44746907	10	ENSBTAG00000003667	TLN2	talin 2	47248374	47742906	-	ENSBTAT00000061376	10:47347033	rs210909706	0.05	LOW	synonymous_variant	NA	4593	4293	1431	A	gcG/gcA	34/58
10:44746907	10	ENSBTAG00000003667	TLN2	talin 2	47248374	47742906	-	ENSBTAT00000061376	10:47347105	rs209350067	0.05	LOW	synonymous_variant	NA	4521	4221	1407	E	gaA/gaG	34/58
10:44746907	10	ENSBTAG00000003667	TLN2	talin 2	47248374	47742906	-	ENSBTAT00000061376	10:47350955	rs209931741	0.05	LOW	synonymous_variant	NA	4455	4155	1385	P	ccT/ccC	33/58
10:44746907	10	ENSBTAG00000003667	TLN2	talin 2	47248374	47742906	-	ENSBTAT00000061376	10:47351940	rs384650022	0.21	LOW	synonymous_variant	NA	4407	4107	1369	L	ctG/ctA	32/58
10:44746907	10	ENSBTAG00000003667	TLN2	talin 2	47248374	47742906	-	ENSBTAT00000061376	10:47359661	rs211307755	0.05	LOW	synonymous_variant	NA	4275	3975	1325	S	tcT/tcC	31/58
10:44746907	10	ENSBTAG00000003667	TLN2	talin 2	47248374	47742906	-	ENSBTAT00000061376	10:47359684	rs208421718	0.05	LOW	synonymous_variant	NA	4252	3952	1318	L	Ttg/Ctg	31/58
10:44746907	10	ENSBTAG00000003667	TLN2	talin 2	47248374	47742906	-	ENSBTAT00000061376	10:47359748	rs137094015	0.04	LOW	splice_region_variant	NA	4188	3888	1296	T	acA/acG	31/58
10:44746907	10	ENSBTAG00000003667	TLN2	talin 2	47248374	47742906	-	ENSBTAT00000061376	10:47360788	rs209784013	0.05	LOW	splice_region_variant	NA	-	-	-	-	-	NA
10:44746907	10	ENSBTAG00000003667	TLN2	talin 2	47248374	47742906	-	ENSBTAT00000061376	10:47360878	rs211374733	0.05	LOW	synonymous_variant	NA	4098	3798	1266	S	agT/agC	30/58
10:44746907	10	ENSBTAG00000003667	TLN2	talin 2	47248374	47742906	-	ENSBTAT00000061376	10:47360905	rs109958835	0.06	MODERATE	missense_variant	tolerated(1)	4071	3771	1257	D/E	gaT/gaA	30/58
10:44746907	10	ENSBTAG00000003667	TLN2	talin 2	47248374	47742906	-	ENSBTAT00000061376	10:47360929	rs210083135	0.07	LOW	synonymous_variant	NA	4047	3747	1249	A	gcC/gcT	30/58
10:44746907	10	ENSBTAG00000003667	TLN2	talin 2	47248374	47742906	-	ENSBTAT00000061376	10:47361996	rs208034765	0.05	MODERATE	missense_variant	tolerated(0.11)	3986	3686	1229	S/L	tCg/tTg	29/58
10:44746907	10	ENSBTAG00000003667	TLN2	talin 2	47248374	47742906	-	ENSBTAT00000061376	10:47362091	rs137458977	0.04	LOW	synonymous_variant	NA	3891	3591	1197	S	tcA/tcC	29/58
10:44746907	10	ENSBTAG00000003667	TLN2	talin 2	47248374	47742906	-	ENSBTAT00000061376	10:47363115	rs436148011	0.07	MODERATE	missense_variant	tolerated(0.17)	3749	3449	1150	A/V	gCg/gTg	28/58
10:44746907	10	ENSBTAG00000003667	TLN2	talin 2	47248374	47742906	-	ENSBTAT00000061376	10:47384967	rs211583355	0.31	LOW	splice_region_variant	NA	-	-	-	-	-	NA
10:44746907	10	ENSBTAG00000003667	TLN2	talin 2	47248374	47742906	-	ENSBTAT00000061376	10:47388496	rs207555811	0.13	LOW	synonymous_variant	NA	3021	2721	907	A	gcA/gcG	22/58
10:44746907	10	ENSBTAG00000003667	TLN2	talin 2	47248374	47742906	-	ENSBTAT00000061376	10:47400761	-	0.03	LOW	synonymous_variant	NA	2289	1989	663	T	acC/acT	18/58
10:44746907	10	ENSBTAG00000003667	TLN2	talin 2	47248374	47742906	-	ENSBTAT00000061376	10:47400824	-	0.02	LOW	synonymous_variant	NA	2226	1926	642	T	acC/acT	18/58
10:44746907	10	ENSBTAG00000003667	TLN2	talin 2	47248374	47742906	-	ENSBTAT00000061376	10:47412072	rs211564339	0.29	LOW	splice_region_variant	NA	-	-	-	-	-	NA
10:44746907	10	ENSBTAG00000003667	TLN2	talin 2	47248374	47742906	-	ENSBTAT00000061376	10:47415179	rs379994616	0.28	LOW	synonymous_variant	NA	1329	1029	343	V	gtG/gtC	11/58
10:44746907	10	ENSBTAG00000003667	TLN2	talin 2	47248374	47742906	-	ENSBTAT00000061376	10:47429205	rs210441249	0.38	LOW	synonymous_variant	NA	1215	915	305	A	gcG/gcA	10/58
10:44746907	10	ENSBTAG00000010641	APH1B	aph-1 homolog B, gamma-secretase subunit	46654444	46772271	-	NA	NA	NA	NA	NA	NA	NA	NA	NA	NA	NA	NA	NA
10:44746907	10	ENSBTAG00000011146	RAB8B	RAB8B, member RAS onco family	46780500	46850532	-	NA	NA	NA	NA	NA	NA	NA	NA	NA	NA	NA	NA	NA
10:44746907	10	ENSBTAG00000012898	RPS27L	ribosomal protein S27 like	46889250	46892617	+	NA	NA	NA	NA	NA	NA	NA	NA	NA	NA	NA	NA	NA
10:44746907	10	ENSBTAG00000016821	SNX22	sorting nexin 22	45824595	45830579	-	NA	NA	NA	NA	NA	NA	NA	NA	NA	NA	NA	NA	NA
10:44746907	10	ENSBTAG00000039462	PCLAF	PCNA clamp associated factor	45645746	45653956	+	NA	NA	NA	NA	NA	NA	NA	NA	NA	NA	NA	NA	NA
10:44746907	10	ENSBTAG00000049412	ENSBTAG00000049412	NA	45806201	45806528	+	NA	NA	NA	NA	NA	NA	NA	NA	NA	NA	NA	NA	NA
10:44746907	10	ENSBTAG00000051076	ENSBTAG00000051076	NA	46323963	46328457	+	NA	NA	NA	NA	NA	NA	NA	NA	NA	NA	NA	NA	NA
10:44746907	10	ENSBTAG00000052707	ENSBTAG00000052707	NA	46308841	46319176	+	NA	NA	NA	NA	NA	NA	NA	NA	NA	NA	NA	NA	NA
10:44746907	10	ENSBTAG00000054388	ENSBTAG00000054388	NA	46356404	46365224	+	NA	NA	NA	NA	NA	NA	NA	NA	NA	NA	NA	NA	NA
20:33314537	20	ENSBTAG00000014177	C6	complement C6	33315988	33442085	+	ENSBTAT00000018845	20:33316096	rs210484476	0.07	LOW	splice_region_variant	NA	-	-	-	-	-	NA
20:33314537	20	ENSBTAG00000014177	C6	complement C6	33315988	33442085	+	ENSBTAT00000018845	20:33325684	rs43001844	0.22	LOW	synonymous_variant	NA	338	216	72	E	gaA/gaG	3/18
20:33314537	20	ENSBTAG00000014177	C6	complement C6	33315988	33442085	+	ENSBTAT00000018845	20:33350957	rs207663707	0.05	LOW	synonymous_variant	NA	1247	1125	375	Y	taC/taT	8/18
20:33314537	20	ENSBTAG00000014177	C6	complement C6	33315988	33442085	+	ENSBTAT00000018845	20:33350963	rs209380066	0.05	LOW	synonymous_variant	NA	1253	1131	377	L	ctC/ctT	8/18
20:33314537	20	ENSBTAG00000014177	C6	complement C6	33315988	33442085	+	ENSBTAT00000018845	20:33350980	rs211373968	0.05	MODERATE	missense_variant	deleterious(0.02)	1270	1148	383	K/M	aAg/aTg	8/18
20:33314537	20	ENSBTAG00000014177	C6	complement C6	33315988	33442085	+	ENSBTAT00000018845	20:33361732	rs211318062	0.05	MODERATE	missense_variant	deleterious(0.01)	1507	1385	462	P/R	cCg/cGg	10/18
20:33314537	20	ENSBTAG00000014177	C6	complement C6	33315988	33442085	+	ENSBTAT00000018845	20:33363230	rs207830643	0.05	LOW	synonymous_variant	NA	1604	1482	494	V	gtG/gtC	11/18
20:33314537	20	ENSBTAG00000014177	C6	complement C6	33315988	33442085	+	ENSBTAT00000018845	20:33363346	rs210367039	0.05	MODERATE	missense_variant	tolerated(0.18)	1720	1598	533	V/A	gTg/gCg	11/18
20:33314537	20	ENSBTAG00000014177	C6	complement C6	33315988	33442085	+	ENSBTAT00000018845	20:33370124	rs41937596	0.04	LOW	synonymous_variant	NA	2117	1995	665	G	ggC/ggA	14/18
20:33314537	20	ENSBTAG00000014177	C6	complement C6	33315988	33442085	+	ENSBTAT00000018845	20:33370159	rs379806042	0.38	MODERATE	missense_variant	tolerated(0.36)	2152	2030	677	K/R	aAa/aGa	14/18
20:33314537	20	ENSBTAG00000014177	C6	complement C6	33315988	33442085	+	ENSBTAT00000018845	20:33370187	rs41937597	0.33	LOW	synonymous_variant	NA	2180	2058	686	C	tgT/tgC	14/18
20:33314537	20	ENSBTAG00000014177	C6	complement C6	33315988	33442085	+	ENSBTAT00000018845	20:33392509	rs41938115	0.09	LOW	synonymous_variant	NA	2837	2715	905	N	aaT/aaC	18/18
21:68335947	21	ENSBTAG00000003556	ZFYVE21	zinc finger FYVE-type containing 21	68318275	68328683	+	ENSBTAT00000044457	21:68325821	rs109402772	0.24	LOW	synonymous_variant	NA	337	297	99	C	tgT/tgC	3/8
21:68335947	21	ENSBTAG00000003556	ZFYVE21	zinc finger FYVE-type containing 21	68318275	68328683	+	ENSBTAT00000044457	21:68327984	rs436290521	0.06	LOW	synonymous_variant	NA	721	681	227	A	gcC/gcT	7/8
21:68335947	21	ENSBTAG00000003556	ZFYVE21	zinc finger FYVE-type containing 21	68318275	68328683	+	ENSBTAT00000073944	21:68328081	rs134981240	0.05	MODERATE	missense_variant	NA	760	730	244	R/C	Cgc/Tgc	6/6
21:68335947	21	ENSBTAG00000003559	PPP1R13B	protein phosphatase 1 regulatory subunit 13B	68329806	68412242	-	ENSBTAT00000004631	21:68331552-68331553	rs437065053	0.37	LOW	splice_region_variant	NA	-	-	-	-	-	NA
21:68335947	21	ENSBTAG00000003559	PPP1R13B	protein phosphatase 1 regulatory subunit 13B	68329806	68412242	-	ENSBTAT00000004631	21:68332345	-	0.02	LOW	synonymous_variant	NA	3318	2745	915	Y	taC/taT	13/17
21:68335947	21	ENSBTAG00000003559	PPP1R13B	protein phosphatase 1 regulatory subunit 13B	68329806	68412242	-	ENSBTAT00000004631	21:68332387	rs380836521	0.15	LOW	synonymous_variant	NA	3276	2703	901	A	gcG/gcA	13/17
21:68335947	21	ENSBTAG00000003559	PPP1R13B	protein phosphatase 1 regulatory subunit 13B	68329806	68412242	-	ENSBTAT00000004631	21:68333181	rs382327013	0.37	MODERATE	missense_variant	deleterious(0.02)	3008	2435	812	P/R	cCc/cGc	12/17
21:68335947	21	ENSBTAG00000003559	PPP1R13B	protein phosphatase 1 regulatory subunit 13B	68329806	68412242	-	ENSBTAT00000004631	21:68333257	rs385602753	0.09	MODERATE	missense_variant	tolerated(0.82)	2932	2359	787	P/S	Ccg/Tcg	12/17
21:68335947	21	ENSBTAG00000003559	PPP1R13B	protein phosphatase 1 regulatory subunit 13B	68329806	68412242	-	ENSBTAT00000004631	21:68333651	rs382517470	0.09	MODERATE	missense_variant	tolerated(0.35)	2538	1965	655	E/D	gaG/gaT	12/17
21:68335947	21	ENSBTAG00000003559	PPP1R13B	protein phosphatase 1 regulatory subunit 13B	68329806	68412242	-	ENSBTAT00000004631	21:68335052	rs135192485	0.26	LOW	synonymous_variant	NA	2136	1563	521	P	ccA/ccG	11/17
21:68335947	21	ENSBTAG00000003559	PPP1R13B	protein phosphatase 1 regulatory subunit 13B	68329806	68412242	-	ENSBTAT00000004631	21:68335078	rs378248301	0.16	MODERATE	missense_variant	tolerated(0.4)	2110	1537	513	A/T	Gcc/Acc	11/17
21:68335947	21	ENSBTAG00000003559	PPP1R13B	protein phosphatase 1 regulatory subunit 13B	68329806	68412242	-	ENSBTAT00000004631	21:68346802	rs211199721	0.06	LOW	splice_region_variant	NA	-	-	-	-	-	NA
21:68335947	21	ENSBTAG00000003559	PPP1R13B	protein phosphatase 1 regulatory subunit 13B	68329806	68412242	-	ENSBTAT00000004631	21:68360688	rs210346420	0.23	LOW	splice_region_variant	NA	-	-	-	-	-	NA
21:68335947	21	ENSBTAG00000020402	TDRD9	tudor domain containing 9	68467407	68581286	+	ENSBTAT00000027199	21:68471791	-	0.02	LOW	synonymous_variant	NA	75	75	25	L	ctC/ctA	1/36
21:68335947	21	ENSBTAG00000046401	RD3L	RD3 like	68480434	68482061	-	ENSBTAT00000065492	21:68480957	rs132769254	0.1	MODERATE	missense_variant	tolerated(0.26)	455	449	150	R/H	cGc/cAc	2/2
21:68335947	21	ENSBTAG00000046401	RD3L	RD3 like	68480434	68482061	-	ENSBTAT00000065492	21:68481011	rs110420696	0.48	MODERATE	missense_variant	tolerated(0.12)	401	395	132	E/G	gAg/gGg	2/2
21:68335947	21	ENSBTAG00000046401	RD3L	RD3 like	68480434	68482061	-	ENSBTAT00000065492	21:68481061	rs109089709	0.42	LOW	synonymous_variant	NA	351	345	115	I	atT/atC	2/2
21:68335947	21	ENSBTAG00000020402	TDRD9	tudor domain containing 9	68467407	68581286	+	ENSBTAT00000027199	21:68489428	rs210247137	0.15	HIGH	splice_donor_variant	NA	-	-	-	-	-	NA
21:68335947	21	ENSBTAG00000020402	TDRD9	tudor domain containing 9	68467407	68581286	+	ENSBTAT00000027199	21:68498546	rs109668951	0.41	LOW	synonymous_variant	NA	420	420	140	I	atC/atT	4/36
21:68335947	21	ENSBTAG00000020402	TDRD9	tudor domain containing 9	68467407	68581286	+	ENSBTAT00000027199	21:68498609	rs110226965	0.41	LOW	synonymous_variant	NA	483	483	161	P	ccA/ccG	4/36
21:68335947	21	ENSBTAG00000020402	TDRD9	tudor domain containing 9	68467407	68581286	+	ENSBTAT00000027199	21:68506930	rs110414957	0.36	MODERATE	missense_variant	tolerated(1)	844	844	282	I/V	Att/Gtt	7/36
21:68335947	21	ENSBTAG00000020402	TDRD9	tudor domain containing 9	68467407	68581286	+	ENSBTAT00000082157	21:68506993	rs110827231	0.25	HIGH	splice_donor_variant	NA	-	-	-	-	-	NA
21:68335947	21	ENSBTAG00000020402	TDRD9	tudor domain containing 9	68467407	68581286	+	ENSBTAT00000027199	21:68522113	rs134484100	0.1	LOW	synonymous_variant	NA	1197	1197	399	N	aaC/aaT	11/36
21:68335947	21	ENSBTAG00000020402	TDRD9	tudor domain containing 9	68467407	68581286	+	ENSBTAT00000027199	21:68522152	rs136282042	0.1	LOW	splice_region_variant	NA	-	-	-	-	-	NA
21:68335947	21	ENSBTAG00000020402	TDRD9	tudor domain containing 9	68467407	68581286	+	ENSBTAT00000027199	21:68528164	rs137600288	0.1	MODERATE	missense_variant	deleterious(0.04)	1414	1414	472	K/Q	Aaa/Caa	14/36
21:68335947	21	ENSBTAG00000020402	TDRD9	tudor domain containing 9	68467407	68581286	+	ENSBTAT00000027199	21:68529767	rs135855000	0.1	LOW	synonymous_variant	NA	1671	1671	557	H	caC/caT	16/36
21:68335947	21	ENSBTAG00000020402	TDRD9	tudor domain containing 9	68467407	68581286	+	ENSBTAT00000027199	21:68530146	rs109058173	0.25	LOW	synonymous_variant	NA	1887	1887	629	S	agT/agC	18/36
21:68335947	21	ENSBTAG00000020402	TDRD9	tudor domain containing 9	68467407	68581286	+	ENSBTAT00000082157	21:68530191	rs109420459	0.25	LOW	synonymous_variant	NA	1785	1785	595	P	ccG/ccA	15/28
21:68335947	21	ENSBTAG00000020402	TDRD9	tudor domain containing 9	68467407	68581286	+	ENSBTAT00000027199	21:68537166	rs210691872	0.1	MODERATE	missense_variant	tolerated(1)	2081	2081	694	R/Q	cGg/cAg	21/36
21:68335947	21	ENSBTAG00000020402	TDRD9	tudor domain containing 9	68467407	68581286	+	ENSBTAT00000027199	21:68543483	rs378038659	0.24	LOW	splice_region_variant	NA	2514	2514	838	T	acG/acA	24/36
21:68335947	21	ENSBTAG00000020402	TDRD9	tudor domain containing 9	68467407	68581286	+	ENSBTAT00000027199	21:68546302	rs379581837	0.1	LOW	splice_region_variant	NA	-	-	-	-	-	NA
21:68335947	21	ENSBTAG00000020402	TDRD9	tudor domain containing 9	68467407	68581286	+	ENSBTAT00000027199	21:68546454	rs209454218	0.36	LOW	synonymous_variant	NA	2775	2775	925	F	ttT/ttC	26/36
21:68335947	21	ENSBTAG00000020402	TDRD9	tudor domain containing 9	68467407	68581286	+	ENSBTAT00000082157	21:68547603	rs380742153	0.24	MODERATE	missense_variant	tolerated(0.27)	3038	3038	1013	A/V	gCg/gTg	23/28
21:68335947	21	ENSBTAG00000020402	TDRD9	tudor domain containing 9	68467407	68581286	+	ENSBTAT00000082157	21:68547613	rs211534829	0.1	LOW	synonymous_variant	NA	3048	3048	1016	R	agG/agA	23/28
21:68335947	21	ENSBTAG00000020402	TDRD9	tudor domain containing 9	68467407	68581286	+	ENSBTAT00000027199	21:68551829	rs378627528	0.24	LOW	synonymous_variant	NA	3588	3588	1196	A	gcG/gcA	32/36
21:68335947	21	ENSBTAG00000020402	TDRD9	tudor domain containing 9	68467407	68581286	+	ENSBTAT00000027199	21:68564196	rs207677200	0.1	LOW	synonymous_variant	NA	3639	3639	1213	D	gaC/gaT	33/36
21:68335947	21	ENSBTAG00000017194	ASPG	asparaginase	68618028	68641669	+	ENSBTAT00000022852	21:68618086	rs381705242	0.14	LOW	synonymous_variant	NA	59	9	3	R	cgC/cgG	1/16
21:68335947	21	ENSBTAG00000017194	ASPG	asparaginase	68618028	68641669	+	ENSBTAT00000022852	21:68618111	rs378598206	0.3	LOW	synonymous_variant	NA	84	34	12	L	Ctg/Ttg	1/16
21:68335947	21	ENSBTAG00000017194	ASPG	asparaginase	68618028	68641669	+	ENSBTAT00000022852	21:68618154	-	0.02	MODERATE	missense_variant	tolerated(0.12)	127	77	26	R/H	cGc/cAc	1/16
21:68335947	21	ENSBTAG00000017194	ASPG	asparaginase	68618028	68641669	+	ENSBTAT00000022852	21:68623326	rs110836350	0.44	LOW	synonymous_variant	NA	158	108	36	A	gcT/gcC	2/16
21:68335947	21	ENSBTAG00000017194	ASPG	asparaginase	68618028	68641669	+	ENSBTAT00000022852	21:68625952	rs109457909	0.44	LOW	synonymous_variant	NA	362	312	104	Y	taC/taT	4/16
21:68335947	21	ENSBTAG00000017194	ASPG	asparaginase	68618028	68641669	+	ENSBTAT00000022852	21:68627634	rs442098915	0.22	LOW	synonymous_variant	NA	632	582	194	F	ttC/ttT	6/16
21:68335947	21	ENSBTAG00000017194	ASPG	asparaginase	68618028	68641669	+	ENSBTAT00000022852	21:68634381	rs383059295	0.24	LOW	splice_region_variant	NA	-	-	-	-	-	NA
21:68335947	21	ENSBTAG00000017194	ASPG	asparaginase	68618028	68641669	+	ENSBTAT00000022852	21:68636250	rs135848041	0.14	LOW	synonymous_variant	NA	1427	1377	459	N	aaC/aaT	12/16
21:68335947	21	ENSBTAG00000017194	ASPG	asparaginase	68618028	68641669	+	ENSBTAT00000022852	21:68638625	rs379127229	0.22	LOW	synonymous_variant	NA	1499	1449	483	L	ctG/ctA	13/16
21:68335947	21	ENSBTAG00000017194	ASPG	asparaginase	68618028	68641669	+	ENSBTAT00000022852	21:68640347	rs109524580	0.3	LOW	synonymous_variant	NA	1586	1536	512	C	tgT/tgC	14/16
21:68335947	21	ENSBTAG00000017194	ASPG	asparaginase	68618028	68641669	+	ENSBTAT00000066927	21:68641067	rs109679255	0.04	LOW	synonymous_variant	NA	1889	1839	613	P	ccG/ccA	14/14
21:68335947	21	ENSBTAG00000017194	ASPG	asparaginase	68618028	68641669	+	ENSBTAT00000066927	21:68641086	rs379147836	0.22	MODERATE	missense_variant	tolerated_low_confidence(0.45)	1908	1858	620	R/C	Cgc/Tgc	14/14
21:68335947	21	ENSBTAG00000017194	ASPG	asparaginase	68618028	68641669	+	ENSBTAT00000066927	21:68641090	rs134545587	0.14	MODERATE	missense_variant	deleterious_low_confidence(0)	1912	1862	621	P/L	cCg/cTg	14/14
21:68335947	21	ENSBTAG00000017194	ASPG	asparaginase	68618028	68641669	+	ENSBTAT00000066927	21:68641233	rs379406017	0.24	MODERATE	missense_variant	deleterious_low_confidence(0)	2055	2005	669	P/T	Ccc/Acc	14/14
21:68335947	21	ENSBTAG00000021904	KIF26A	kinesin family member 26A	68658629	68701100	+	ENSBTAT00000029205	21:68675052	rs110266199	0.41	LOW	splice_region_variant	NA	267	267	89	D	gaC/gaT	3/16
21:68335947	21	ENSBTAG00000021904	KIF26A	kinesin family member 26A	68658629	68701100	+	ENSBTAT00000029205	21:68675091	rs109759267	0.41	LOW	synonymous_variant	NA	306	306	102	A	gcG/gcA	3/16
21:68335947	21	ENSBTAG00000021904	KIF26A	kinesin family member 26A	68658629	68701100	+	ENSBTAT00000029205	21:68675297	rs380370929	0.42	MODERATE	missense_variant	tolerated(1)	512	512	171	P/Q	cCg/cAg	3/16
21:68335947	21	ENSBTAG00000021904	KIF26A	kinesin family member 26A	68658629	68701100	+	ENSBTAT00000029205	21:68681876	rs110344632	0.42	LOW	synonymous_variant	NA	738	738	246	T	acA/acG	4/16
21:68335947	21	ENSBTAG00000021904	KIF26A	kinesin family member 26A	68658629	68701100	+	ENSBTAT00000029205	21:68688306	rs380677668	0.36	MODERATE	missense_variant	deleterious(0.01)	880	880	294	L/F	Ctc/Ttc	5/16
21:68335947	21	ENSBTAG00000021904	KIF26A	kinesin family member 26A	68658629	68701100	+	ENSBTAT00000029205	21:68694544	rs378968240	0.08	LOW	synonymous_variant	NA	1779	1779	593	R	agA/agG	9/16
21:68335947	21	ENSBTAG00000021904	KIF26A	kinesin family member 26A	68658629	68701100	+	ENSBTAT00000029205	21:68695943	rs110349657	0.35	LOW	synonymous_variant	NA	2208	2208	736	A	gcC/gcT	12/16
21:68335947	21	ENSBTAG00000021904	KIF26A	kinesin family member 26A	68658629	68701100	+	ENSBTAT00000029205	21:68696021	rs478191927	0.24	LOW	synonymous_variant	NA	2286	2286	762	G	ggC/ggT	12/16
21:68335947	21	ENSBTAG00000021904	KIF26A	kinesin family member 26A	68658629	68701100	+	ENSBTAT00000029205	21:68696174	-	0.22	LOW	synonymous_variant	NA	2439	2439	813	R	cgG/cgT	12/16
21:68335947	21	ENSBTAG00000021904	KIF26A	kinesin family member 26A	68658629	68701100	+	ENSBTAT00000029205	21:68696636	-	0.42	LOW	synonymous_variant	NA	2901	2901	967	T	acT/acC	12/16
21:68335947	21	ENSBTAG00000021904	KIF26A	kinesin family member 26A	68658629	68701100	+	ENSBTAT00000029205	21:68696967	rs109473626	0.35	MODERATE	missense_variant	tolerated(0.41)	3232	3232	1078	S/G	Agc/Ggc	12/16
21:68335947	21	ENSBTAG00000021904	KIF26A	kinesin family member 26A	68658629	68701100	+	ENSBTAT00000029205	21:68697171	rs209287590	0.35	MODERATE	missense_variant	tolerated(0.14)	3436	3436	1146	V/M	Gtg/Atg	12/16
21:68335947	21	ENSBTAG00000021904	KIF26A	kinesin family member 26A	68658629	68701100	+	ENSBTAT00000029205	21:68697181	rs384753428	0.35	MODERATE	missense_variant	tolerated(0.79)	3446	3446	1149	R/Q	cGg/cAg	12/16
21:68335947	21	ENSBTAG00000021904	KIF26A	kinesin family member 26A	68658629	68701100	+	ENSBTAT00000029205	21:68697185	rs381914146	0.08	LOW	synonymous_variant	NA	3450	3450	1150	G	ggG/ggA	12/16
21:68335947	21	ENSBTAG00000021904	KIF26A	kinesin family member 26A	68658629	68701100	+	ENSBTAT00000029205	21:68697277	rs110992556	0.35	MODERATE	missense_variant	tolerated(0.47)	3542	3542	1181	A/V	gCg/gTg	12/16
21:68335947	21	ENSBTAG00000021904	KIF26A	kinesin family member 26A	68658629	68701100	+	ENSBTAT00000029205	21:68697385	rs383231728	0.06	MODERATE	missense_variant	tolerated(0.12)	3650	3650	1217	P/L	cCg/cTg	12/16
21:68335947	21	ENSBTAG00000021904	KIF26A	kinesin family member 26A	68658629	68701100	+	ENSBTAT00000029205	21:68697755	rs210325059	0.35	LOW	synonymous_variant	NA	4020	4020	1340	D	gaC/gaT	12/16
21:68335947	21	ENSBTAG00000021904	KIF26A	kinesin family member 26A	68658629	68701100	+	ENSBTAT00000029205	21:68698046	rs110016180	0.4	LOW	synonymous_variant	NA	4311	4311	1437	S	agT/agC	12/16
21:68335947	21	ENSBTAG00000021904	KIF26A	kinesin family member 26A	68658629	68701100	+	ENSBTAT00000029205	21:68698090	rs450594756	0.06	MODERATE	missense_variant	tolerated(0.09)	4355	4355	1452	L/P	cTg/cCg	12/16
21:68335947	21	ENSBTAG00000021904	KIF26A	kinesin family member 26A	68658629	68701100	+	ENSBTAT00000029205	21:68698178	rs378654615	0.4	LOW	synonymous_variant	NA	4443	4443	1481	A	gcT/gcG	12/16
21:68335947	21	ENSBTAG00000021904	KIF26A	kinesin family member 26A	68658629	68701100	+	ENSBTAT00000029205	21:68698391	rs445056472	0.06	LOW	synonymous_variant	NA	4656	4656	1552	P	ccG/ccA	12/16
21:68335947	21	ENSBTAG00000021904	KIF26A	kinesin family member 26A	68658629	68701100	+	ENSBTAT00000029205	21:68698542	rs466741636	0.17	MODERATE	missense_variant	tolerated(1)	4807	4807	1603	V/M	Gtg/Atg	12/16
21:68335947	21	ENSBTAG00000021904	KIF26A	kinesin family member 26A	68658629	68701100	+	ENSBTAT00000029205	21:68700112	rs110200339	0.35	LOW	synonymous_variant	NA	5133	5133	1711	A	gcA/gcG	13/16
21:68335947	21	ENSBTAG00000022775	C21H14orf180	chromosome 21 C14orf180 homolog	69058229	69068334	+	ENSBTAT00000030916	21:69064029	rs109676378	0.39	MODERATE	missense_variant	tolerated(1)	327	14	5	V/A	gTg/gCg	2/5
21:68335947	21	ENSBTAG00000022775	C21H14orf180	chromosome 21 C14orf180 homolog	69058229	69068334	+	ENSBTAT00000030916	21:69064093	rs381976899	0.24	LOW	synonymous_variant	NA	391	78	26	A	gcG/gcA	2/5
21:68335947	21	ENSBTAG00000022775	C21H14orf180	chromosome 21 C14orf180 homolog	69058229	69068334	+	ENSBTAT00000030916	21:69064108	rs109849957	0.21	LOW	synonymous_variant	NA	406	93	31	P	ccA/ccG	2/5
21:68335947	21	ENSBTAG00000022775	C21H14orf180	chromosome 21 C14orf180 homolog	69058229	69068334	+	ENSBTAT00000030916	21:69064510	rs111016007	0.37	LOW	synonymous_variant	NA	508	195	65	T	acG/acA	3/5
21:68335947	21	ENSBTAG00000022775	C21H14orf180	chromosome 21 C14orf180 homolog	69058229	69068334	+	ENSBTAT00000030916	21:69066615	rs380507281	0.24	MODERATE	missense_variant	tolerated(0.35)	723	410	137	R/Q	cGg/cAg	5/5
21:68335947	21	ENSBTAG00000022775	C21H14orf180	chromosome 21 C14orf180 homolog	69058229	69068334	+	ENSBTAT00000030916	21:69066636	rs211104232	0.39	MODERATE	missense_variant	tolerated(1)	744	431	144	H/R	cAc/cGc	5/5
21:68335947	21	ENSBTAG00000022775	C21H14orf180	chromosome 21 C14orf180 homolog	69058229	69068334	+	ENSBTAT00000030916	21:69066649	rs458325843	0.23	LOW	synonymous_variant	NA	757	444	148	A	gcG/gcA	5/5
21:68335947	21	ENSBTAG00000006673	TMEM179	transmembrane protein 179	69070299	69079841	-	ENSBTAT00000008762	21:69070311	rs433118561	0.09	LOW	synonymous_variant	NA	687	687	229	S	agC/agT	4/4
21:68335947	21	ENSBTAG00000006673	TMEM179	transmembrane protein 179	69070299	69079841	-	ENSBTAT00000008762	21:69070353	rs445240210	0.09	LOW	synonymous_variant	NA	645	645	215	L	ctG/ctT	4/4
21:68335947	21	ENSBTAG00000006673	TMEM179	transmembrane protein 179	69070299	69079841	-	ENSBTAT00000008762	21:69073565	rs208393474	0.43	MODERATE	missense_variant	tolerated(1)	412	412	138	T/A	Acc/Gcc	2/4
21:68335947	21	ENSBTAG00000006673	TMEM179	transmembrane protein 179	69070299	69079841	-	ENSBTAT00000087491	21:69073721	rs471855807	0.09	MODERATE	missense_variant	tolerated_low_confidence(0.34)	322	322	108	G/S	Ggc/Agc	1/3
21:68335947	21	ENSBTAG00000006673	TMEM179	transmembrane protein 179	69070299	69079841	-	ENSBTAT00000087491	21:69073835	rs380155609	0.08	MODERATE	missense_variant	deleterious_low_confidence(0)	208	208	70	R/C	Cgc/Tgc	1/3
21:68335947	21	ENSBTAG00000006673	TMEM179	transmembrane protein 179	69070299	69079841	-	ENSBTAT00000087491	21:69073910	rs110356079	0.15	MODERATE	missense_variant	NA	133	133	45	I/V	Atc/Gtc	1/3
21:68335947	21	ENSBTAG00000006673	TMEM179	transmembrane protein 179	69070299	69079841	-	ENSBTAT00000087491	21:69073984	rs378505558	0.43	MODERATE	missense_variant	NA	59	59	20	A/V	gCa/gTa	1/3
21:68335947	21	ENSBTAG00000054250	ENSBTAG00000054250	NA	69166751	69181743	+	ENSBTAT00000078523	21:69179183	rs385576938	0.1	LOW	synonymous_variant	NA	624	228	76	L	ctG/ctT	2/4
21:68335947	21	ENSBTAG00000054250	ENSBTAG00000054250	NA	69166751	69181743	+	ENSBTAT00000078523	21:69180589	rs109910038	0.39	LOW	synonymous_variant	NA	870	474	158	H	caT/caC	3/4
21:68335947	21	ENSBTAG00000054250	ENSBTAG00000054250	NA	69166751	69181743	+	ENSBTAT00000078523	21:69181091	rs110470324	0.4	MODERATE	missense_variant	tolerated_low_confidence(0.14)	1297	901	301	I/V	Atc/Gtc	4/4
21:68335947	21	ENSBTAG00000054250	ENSBTAG00000054250	NA	69166751	69181743	+	ENSBTAT00000078523	21:69181152	rs378285692	0.39	MODERATE	missense_variant	NA	1358	962	321	V/A	gTg/gCg	4/4
21:68335947	21	ENSBTAG00000007187	ENSBTAG00000007187	NA	69183853	69195007	+	ENSBTAT00000012349	21:69186279	rs379871602	0.24	LOW	splice_region_variant	NA	-	-	-	-	-	NA
21:68335947	21	ENSBTAG00000007187	ENSBTAG00000007187	NA	69183853	69195007	+	ENSBTAT00000012349	21:69189752	-	0.08	MODERATE	missense_variant	deleterious(0)	1444	806	269	T/M	aCg/aTg	13/16
21:68335947	21	ENSBTAG00000007187	ENSBTAG00000007187	NA	69183853	69195007	+	ENSBTAT00000012349	21:69190493	rs384695642	0.31	MODERATE	missense_variant	tolerated(0.2)	1536	898	300	V/M	Gtg/Atg	14/16
21:68335947	21	ENSBTAG00000007187	ENSBTAG00000007187	NA	69183853	69195007	+	ENSBTAT00000012349	21:69190620	rs379082371	0.31	MODERATE	missense_variant	tolerated(0.4)	1663	1025	342	T/R	aCg/aGg	14/16
21:68335947	21	ENSBTAG00000007187	ENSBTAG00000007187	NA	69183853	69195007	+	ENSBTAT00000012349	21:69190696	-	0.09	LOW	synonymous_variant	NA	1739	1101	367	P	ccC/ccT	14/16
21:68335947	21	ENSBTAG00000007187	ENSBTAG00000007187	NA	69183853	69195007	+	ENSBTAT00000012349	21:69190810	rs385035240	0.31	LOW	synonymous_variant	NA	1853	1215	405	D	gaC/gaT	14/16
21:68335947	21	ENSBTAG00000007187	ENSBTAG00000007187	NA	69183853	69195007	+	ENSBTAT00000012349	21:69191098	rs110760209	0.19	LOW	synonymous_variant	NA	2141	1503	501	S	tcC/tcT	14/16
21:68335947	21	ENSBTAG00000017616	ADSS1	adenylosuccinate synthase 1	69197942	69214268	+	ENSBTAT00000044296	21:69210507	rs110188624	0.39	LOW	synonymous_variant	NA	855	732	244	H	caT/caC	8/13
21:68335947	21	ENSBTAG00000017616	ADSS1	adenylosuccinate synthase 1	69197942	69214268	+	ENSBTAT00000044296	21:69211142	rs41638603	0.18	LOW	synonymous_variant	NA	1008	885	295	Y	taC/taT	9/13
21:68335947	21	ENSBTAG00000017616	ADSS1	adenylosuccinate synthase 1	69197942	69214268	+	ENSBTAT00000044296	21:69211976	rs381342019	0.23	LOW	synonymous_variant	NA	1113	990	330	G	ggC/ggT	10/13
21:68335947	21	ENSBTAG00000017616	ADSS1	adenylosuccinate synthase 1	69197942	69214268	+	ENSBTAT00000044296	21:69212682	rs470969406	0.09	LOW	splice_region_variant	NA	-	-	-	-	-	NA
21:68335947	21	ENSBTAG00000017616	ADSS1	adenylosuccinate synthase 1	69197942	69214268	+	ENSBTAT00000044296	21:69213710	rs380007493	0.23	LOW	synonymous_variant	NA	1320	1197	399	V	gtG/gtA	12/13
21:68335947	21	ENSBTAG00000017622	SIVA1	SIVA1 apoptosis inducing factor	69221995	69226412	+	ENSBTAT00000023435	21:69224428	-	0.15	MODERATE	missense_variant	tolerated(0.24)	356	299	100	Q/R	cAg/cGg	2/4
21:68335947	21	ENSBTAG00000017636	AKT1	AKT serine/threonine kinase 1	69230378	69247284	-	ENSBTAT00000023461	21:69237728	-	0.09	LOW	splice_region_variant	NA	-	-	-	-	-	NA
21:68335947	21	ENSBTAG00000017636	AKT1	AKT serine/threonine kinase 1	69230378	69247284	-	ENSBTAT00000067780	21:69242675	rs469054366	0.29	LOW	synonymous_variant	NA	21	21	7	S	tcG/tcA	1/13
21:68335947	21	ENSBTAG00000005038	ZBTB42	zinc finger and BTB domain containing 42	69255818	69256846	+	ENSBTAT00000044341	21:69256331	rs41602629	0.09	MODERATE	missense_variant	tolerated(1)	514	514	172	T/P	Acc/Ccc	1/1
21:68335947	21	ENSBTAG00000004802	CEP170B	centrosomal protein 170B	69312292	69336738	+	ENSBTAT00000006305	21:69314619	rs381551704	0.03	MODERATE	missense_variant	tolerated_low_confidence(0.55)	83	7	3	A/T	Gcc/Acc	2/19
21:68335947	21	ENSBTAG00000004802	CEP170B	centrosomal protein 170B	69312292	69336738	+	ENSBTAT00000006305	21:69323705	rs381729176	0.03	MODERATE	missense_variant	deleterious(0.01)	401	325	109	V/I	Gtc/Atc	5/19
21:68335947	21	ENSBTAG00000004802	CEP170B	centrosomal protein 170B	69312292	69336738	+	ENSBTAT00000006305	21:69323719	rs521245732	0.06	LOW	synonymous_variant	NA	415	339	113	A	gcG/gcA	5/19
21:68335947	21	ENSBTAG00000004802	CEP170B	centrosomal protein 170B	69312292	69336738	+	ENSBTAT00000006305	21:69325100	rs380526767	0.09	LOW	synonymous_variant	NA	439	363	121	S	agC/agT	6/19
21:68335947	21	ENSBTAG00000004802	CEP170B	centrosomal protein 170B	69312292	69336738	+	ENSBTAT00000006305	21:69325833	rs108993163	0.08	LOW	synonymous_variant	NA	616	540	180	D	gaT/gaC	7/19
21:68335947	21	ENSBTAG00000004802	CEP170B	centrosomal protein 170B	69312292	69336738	+	ENSBTAT00000006305	21:69326186	rs378611898	0.26	LOW	synonymous_variant	NA	862	786	262	G	ggC/ggT	8/19
21:68335947	21	ENSBTAG00000004802	CEP170B	centrosomal protein 170B	69312292	69336738	+	ENSBTAT00000006305	21:69326850	-	0.02	LOW	synonymous_variant	NA	1210	1134	378	P	ccC/ccT	9/19
21:68335947	21	ENSBTAG00000004802	CEP170B	centrosomal protein 170B	69312292	69336738	+	ENSBTAT00000006305	21:69328642	rs211285939	0.4	MODERATE	missense_variant	deleterious(0.02)	2126	2050	684	D/Y	Gac/Tac	12/19
21:68335947	21	ENSBTAG00000004802	CEP170B	centrosomal protein 170B	69312292	69336738	+	ENSBTAT00000006305	21:69328644	rs208958397	0.4	LOW	synonymous_variant	NA	2128	2052	684	D	gaC/gaT	12/19
21:68335947	21	ENSBTAG00000004802	CEP170B	centrosomal protein 170B	69312292	69336738	+	ENSBTAT00000006305	21:69329022	rs110895985	0.15	LOW	synonymous_variant	NA	2506	2430	810	A	gcA/gcG	12/19
21:68335947	21	ENSBTAG00000004802	CEP170B	centrosomal protein 170B	69312292	69336738	+	ENSBTAT00000006305	21:69329409	-	0.08	LOW	synonymous_variant	NA	2893	2817	939	A	gcG/gcA	12/19
21:68335947	21	ENSBTAG00000004802	CEP170B	centrosomal protein 170B	69312292	69336738	+	ENSBTAT00000006305	21:69329811	rs109320266	0.37	LOW	synonymous_variant	NA	3295	3219	1073	A	gcG/gcT	12/19
21:68335947	21	ENSBTAG00000004802	CEP170B	centrosomal protein 170B	69312292	69336738	+	ENSBTAT00000006305	21:69333846	-	0.02	LOW	synonymous_variant	NA	4361	4285	1429	L	Ctg/Ttg	15/19
21:68335947	21	ENSBTAG00000015160	PLD4	phospholipase D family member 4	69348993	69356401	+	ENSBTAT00000020166	21:69349034	rs137072161	0.36	MODERATE	missense_variant	tolerated_low_confidence(1)	42	25	9	S/G	Agt/Ggt	1/10
21:68335947	21	ENSBTAG00000015160	PLD4	phospholipase D family member 4	69348993	69356401	+	ENSBTAT00000020166	21:69349131	rs207766420	0.26	MODERATE	missense_variant	tolerated_low_confidence(0.06)	139	122	41	T/M	aCg/aTg	1/10
21:68335947	21	ENSBTAG00000015160	PLD4	phospholipase D family member 4	69348993	69356401	+	ENSBTAT00000020166	21:69352202	rs381104300	0.04	LOW	synonymous_variant	NA	407	390	130	L	ctC/ctT	3/10
21:68335947	21	ENSBTAG00000015160	PLD4	phospholipase D family member 4	69348993	69356401	+	ENSBTAT00000020166	21:69352222	rs383866173	0.04	MODERATE	missense_variant	tolerated(1)	427	410	137	D/G	gAc/gGc	3/10
21:68335947	21	ENSBTAG00000015160	PLD4	phospholipase D family member 4	69348993	69356401	+	ENSBTAT00000020166	21:69352283	rs109020533	0.32	LOW	synonymous_variant	NA	488	471	157	L	ctA/ctG	3/10
21:68335947	21	ENSBTAG00000015160	PLD4	phospholipase D family member 4	69348993	69356401	+	ENSBTAT00000020166	21:69352289	rs377777848	0.27	LOW	synonymous_variant	NA	494	477	159	D	gaC/gaT	3/10
21:68335947	21	ENSBTAG00000015160	PLD4	phospholipase D family member 4	69348993	69356401	+	ENSBTAT00000020166	21:69352557	rs109676090	0.36	LOW	splice_region_variant	NA	-	-	-	-	-	NA
21:68335947	21	ENSBTAG00000015160	PLD4	phospholipase D family member 4	69348993	69356401	+	ENSBTAT00000020166	21:69353990	rs208399664	0.36	LOW	synonymous_variant	NA	986	969	323	P	ccA/ccG	6/10
21:68335947	21	ENSBTAG00000015160	PLD4	phospholipase D family member 4	69348993	69356401	+	ENSBTAT00000020166	21:69355269	rs135489636	0.36	LOW	splice_region_variant	NA	-	-	-	-	-	NA
21:68335947	21	ENSBTAG00000015160	PLD4	phospholipase D family member 4	69348993	69356401	+	ENSBTAT00000074483	21:69355722	rs515756901	0.04	MODERATE	missense_variant	NA	1443	1426	476	R/C	Cgc/Tgc	9/9
21:68335947	21	ENSBTAG00000026886	ATP5MJ	ATP synthase membrane subunit j	68460845	68462522	-	NA	NA	NA	NA	NA	NA	NA	NA	NA	NA	NA	NA	NA
27:25539379	27	ENSBTAG00000001463	TNKS	tankyrase	25497637	25654276	+	ENSBTAT00000001917	27:25497879	rs438547647	0.29	LOW	synonymous_variant	NA	243	243	81	P	ccG/ccT	1/27
27:25539379	27	ENSBTAG00000001463	TNKS	tankyrase	25497637	25654276	+	ENSBTAT00000001917	27:25498041	rs382998285	0.19	LOW	synonymous_variant	NA	405	405	135	P	ccG/ccT	1/27
27:25539379	27	ENSBTAG00000001463	TNKS	tankyrase	25497637	25654276	+	ENSBTAT00000001917	27:25498095	rs42119545	0.29	LOW	synonymous_variant	NA	459	459	153	S	agC/agT	1/27
27:25539379	27	ENSBTAG00000001463	TNKS	tankyrase	25497637	25654276	+	ENSBTAT00000001917	27:25520847	rs135827429	0.1	LOW	synonymous_variant	NA	828	828	276	N	aaT/aaC	2/27
27:25539379	27	ENSBTAG00000001463	TNKS	tankyrase	25497637	25654276	+	ENSBTAT00000001917	27:25600866	rs42121028	0.34	LOW	splice_region_variant	NA	-	-	-	-	-	NA
27:25539379	27	ENSBTAG00000001463	TNKS	tankyrase	25497637	25654276	+	ENSBTAT00000001917	27:25600867	rs42121029	0.34	LOW	splice_region_variant	NA	-	-	-	-	-	NA
27:25539379	27	ENSBTAG00000001463	TNKS	tankyrase	25497637	25654276	+	ENSBTAT00000001917	27:25601287	rs42122233	0.34	LOW	synonymous_variant	NA	1320	1320	440	H	caC/caT	8/27
27:25539379	27	ENSBTAG00000001463	TNKS	tankyrase	25497637	25654276	+	ENSBTAT00000001917	27:25601290	rs208922994	0.02	LOW	synonymous_variant	NA	1323	1323	441	E	gaG/gaA	8/27
27:25539379	27	ENSBTAG00000001463	TNKS	tankyrase	25497637	25654276	+	ENSBTAT00000001917	27:25601377	rs42122234	0.34	LOW	synonymous_variant	NA	1410	1410	470	S	agC/agT	8/27
27:25539379	27	ENSBTAG00000001463	TNKS	tankyrase	25497637	25654276	+	ENSBTAT00000001917	27:25601383	rs42122235	0.34	LOW	synonymous_variant	NA	1416	1416	472	V	gtG/gtA	8/27
27:25539379	27	ENSBTAG00000001463	TNKS	tankyrase	25497637	25654276	+	ENSBTAT00000001917	27:25606817	rs42122276	0.34	LOW	splice_region_variant	NA	-	-	-	-	-	NA
27:25539379	27	ENSBTAG00000001463	TNKS	tankyrase	25497637	25654276	+	ENSBTAT00000001917	27:25607039	rs135477813	0.36	LOW	synonymous_variant	NA	1702	1702	568	R	Cga/Aga	11/27
27:25539379	27	ENSBTAG00000001463	TNKS	tankyrase	25497637	25654276	+	ENSBTAT00000001917	27:25623498	rs210598624	0.13	LOW	synonymous_variant	NA	2217	2217	739	H	caC/caT	15/27
27:25539379	27	ENSBTAG00000001463	TNKS	tankyrase	25497637	25654276	+	ENSBTAT00000001917	27:25625081	-	0.17	MODERATE	missense_variant	deleterious(0.04)	2474	2474	825	P/L	cCg/cTg	16/27
27:25539379	27	ENSBTAG00000001463	TNKS	tankyrase	25497637	25654276	+	ENSBTAT00000001917	27:25643463	rs381119094	0.26	LOW	synonymous_variant	NA	3414	3414	1138	A	gcG/gcC	23/27
NA	NA	ENSBTAG00000049404	NA	NA	NA	NA	NA	ENSBTAT00000076860	21:68937114	rs136270250	0.24	LOW	splice_region_variant	NA	-	-	-	-	-	NA

## Sheet: Table S6
Supplementary Table S6: Results from enrichment analysis in identified QTL regions using g:Profiler. Additionally, the gene names of the intersection of term and query are shown.
QTL region	n_genes	p_value	term_size	query_size	intersection_size	precision	recall	term_id	term_name	intersection gene name
1:83066360:83334688	8	0.00504318	41	2	2	1	0.0487805	REAC:R-BTA-112314	Neurotransmitter receptors and postsynaptic signal transmission	HTR3C,ENSBTAG00000039011
1:83066360:83334688	8	0.0117721	75	3	2	0.666667	0.0266667	KEGG:04742	Taste transduction	HTR3C,ENSBTAG00000039011
1:83066360:83334688	8	0.0144284	69	2	2	1	0.0289855	REAC:R-BTA-112315	Transmission across Chemical Synapses	HTR3C,ENSBTAG00000039011
1:83066360:83334688	8	0.0277159	115	3	2	0.666667	0.0173913	KEGG:04726	Serotonergic synapse	HTR3C,ENSBTAG00000039011
1:83066360:83334688	8	0.0434927	72	7	2	0.285714	0.0277778	GO:0005230	extracellular ligand-gated ion channel activity	HTR3C,ENSBTAG00000039011
1:83066360:83334688	8	0.0822039	164	2	2	1	0.0121951	REAC:R-BTA-112316	Neuronal System	HTR3C,ENSBTAG00000039011
1:83066360:83334688	8	0.0999064	2	7	1	0.142857	0.5	GO:0034634	glutathione transmembrane transporter activity	ABCC5
1:83066360:83334688	8	0.0999064	2	7	1	0.142857	0.5	GO:0042937	tripeptide transmembrane transporter activity	ABCC5
5:93300498:93662363	3	0.0691448	1	3	1	0.333333	1	GO:0071449	cellular response to lipid hydroperoxide	MGST1
5:93300498:93662363	3	0.0691448	1	3	1	0.333333	1	GO:2000324	positive regulation of glucocorticoid receptor signaling pathway	LMO3
6:84782659:85442084	8	1.5405e-07	14	3	3	1	0.214286	GO:0051923	sulfation	SULT1B1,ENSBTAG00000038214,SULT1E1
6:84782659:85442084	8	2.7289e-07	71	4	4	1	0.056338	KEGG:00140	Steroid hormone biosynthesis	ENSBTAG00000053565,ENSBTAG00000015047,ENSBTAG00000004040,SULT1E1
6:84782659:85442084	8	5.24818e-06	25	4	3	0.75	0.12	KEGG:00053	Ascorbate and aldarate metabolism	ENSBTAG00000053565,ENSBTAG00000015047,ENSBTAG00000004040
6:84782659:85442084	8	6.98637e-06	112	7	4	0.571429	0.0357143	GO:0008194	UDP-glycosyltransferase activity	ENSBTAG00000053282,ENSBTAG00000053565,ENSBTAG00000015047,ENSBTAG00000004040
6:84782659:85442084	8	9.2599e-06	30	4	3	0.75	0.1	KEGG:00040	Pentose and glucuronate interconversions	ENSBTAG00000053565,ENSBTAG00000015047,ENSBTAG00000004040
6:84782659:85442084	8	1.92263e-05	38	4	3	0.75	0.0789474	KEGG:00860	Porphyrin metabolism	ENSBTAG00000053565,ENSBTAG00000015047,ENSBTAG00000004040
6:84782659:85442084	8	2.95084e-05	1970	7	7	1	0.0035533	GO:0016740	transferase activity	ENSBTAG00000053282,ENSBTAG00000053565,ENSBTAG00000015047,ENSBTAG00000004040,SULT1B1,ENSBTAG00000038214,SULT1E1
6:84782659:85442084	8	4.58968e-05	4	3	2	0.666667	0.5	GO:0006068	ethanol catabolic process	SULT1B1,SULT1E1
6:84782659:85442084	8	6.65687e-05	57	4	3	0.75	0.0526316	KEGG:00982	Drug metabolism - cytochrome P450	ENSBTAG00000053565,ENSBTAG00000015047,ENSBTAG00000004040
6:84782659:85442084	8	7.64919e-05	5	3	2	0.666667	0.4	GO:0034310	primary alcohol catabolic process	SULT1B1,SULT1E1
6:84782659:85442084	8	8.18496e-05	61	4	3	0.75	0.0491803	KEGG:05204	Chemical carcinogenesis - DNA adducts	ENSBTAG00000053565,ENSBTAG00000015047,ENSBTAG00000004040
6:84782659:85442084	8	8.60035e-05	62	4	3	0.75	0.0483871	KEGG:00980	Metabolism of xenobiotics by cytochrome P450	ENSBTAG00000053565,ENSBTAG00000015047,ENSBTAG00000004040
6:84782659:85442084	8	0.000119068	69	4	3	0.75	0.0434783	KEGG:00830	Retinol metabolism	ENSBTAG00000053565,ENSBTAG00000015047,ENSBTAG00000004040
6:84782659:85442084	8	0.000121978	54	7	3	0.428571	0.0555556	GO:0008146	sulfotransferase activity	SULT1B1,ENSBTAG00000038214,SULT1E1
6:84782659:85442084	8	0.000135497	72	4	3	0.75	0.0416667	KEGG:00983	Drug metabolism - other enzymes	ENSBTAG00000053565,ENSBTAG00000015047,ENSBTAG00000004040
6:84782659:85442084	8	0.000160621	7	3	2	0.666667	0.285714	GO:0034035	purine ribonucleoside bisphosphate metabolic process	SULT1B1,SULT1E1
6:84782659:85442084	8	0.000160621	7	3	2	0.666667	0.285714	GO:0050427	3'-phosphoadenosine 5'-phosphosulfate metabolic process	SULT1B1,SULT1E1
6:84782659:85442084	8	0.000160621	7	3	2	0.666667	0.285714	GO:0006067	ethanol metabolic process	SULT1B1,SULT1E1
6:84782659:85442084	8	0.000172361	5	7	2	0.285714	0.4	GO:0004062	aryl sulfotransferase activity	SULT1B1,ENSBTAG00000038214
6:84782659:85442084	8	0.000183868	253	7	4	0.571429	0.0158103	GO:0016757	glycosyltransferase activity	ENSBTAG00000053282,ENSBTAG00000053565,ENSBTAG00000015047,ENSBTAG00000004040
6:84782659:85442084	8	0.000275517	91	4	3	0.75	0.032967	KEGG:04976	Bile secretion	ENSBTAG00000053565,ENSBTAG00000015047,ENSBTAG00000004040
6:84782659:85442084	8	0.000280243	71	7	3	0.428571	0.0422535	GO:0016782	transferase activity, transferring sulphur-containing groups	SULT1B1,ENSBTAG00000038214,SULT1E1
6:84782659:85442084	8	0.000672059	213	3	3	1	0.0140845	GO:0006790	sulfur compound metabolic process	SULT1B1,ENSBTAG00000038214,SULT1E1
6:84782659:85442084	8	0.0011464	146	4	3	0.75	0.0205479	KEGG:01240	Biosynthesis of cofactors	ENSBTAG00000053565,ENSBTAG00000015047,ENSBTAG00000004040
6:84782659:85442084	8	0.00268269	27	3	2	0.666667	0.0740741	GO:0046164	alcohol catabolic process	SULT1B1,SULT1E1
6:84782659:85442084	8	0.00303775	202	4	3	0.75	0.0148515	KEGG:05207	Chemical carcinogenesis - receptor activation	ENSBTAG00000053565,ENSBTAG00000015047,ENSBTAG00000004040
6:84782659:85442084	8	0.00657696	42	3	2	0.666667	0.047619	GO:1901616	organic hydroxy compound catabolic process	SULT1B1,SULT1E1
6:84782659:85442084	8	0.0093547	50	3	2	0.666667	0.04	GO:0034308	primary alcohol metabolic process	SULT1B1,SULT1E1
6:84782659:85442084	8	0.0153872	64	3	2	0.666667	0.03125	GO:0034032	purine nucleoside bisphosphate metabolic process	SULT1B1,SULT1E1
6:84782659:85442084	8	0.0153872	64	3	2	0.666667	0.03125	GO:0033875	ribonucleoside bisphosphate metabolic process	SULT1B1,SULT1E1
6:84782659:85442084	8	0.0153872	64	3	2	0.666667	0.03125	GO:0033865	nucleoside bisphosphate metabolic process	SULT1B1,SULT1E1
6:84782659:85442084	8	0.0239548	5125	7	7	1	0.00136585	GO:0003824	catalytic activity	ENSBTAG00000053282,ENSBTAG00000053565,ENSBTAG00000015047,ENSBTAG00000004040,SULT1B1,ENSBTAG00000038214,SULT1E1
6:84782659:85442084	8	0.0499618	1	7	1	0.142857	1	GO:0047894	flavonol 3-sulfotransferase activity	SULT1E1
6:84782659:85442084	8	0.0652233	1538	4	4	1	0.00260078	KEGG:01100	Metabolic pathways	ENSBTAG00000053565,ENSBTAG00000015047,ENSBTAG00000004040,SULT1E1
6:84782659:85442084	8	0.0691448	1	3	1	0.333333	1	GO:0006711	estrogen catabolic process	SULT1E1
6:84782659:85442084	8	0.0751187	141	3	2	0.666667	0.0141844	GO:0042445	hormone metabolic process	SULT1B1,SULT1E1
6:84782659:85442084	8	0.0999064	2	7	1	0.142857	0.5	GO:0050294	steroid sulfotransferase activity	SULT1E1
8:55472873:56898488	2	0.0999993	6	1	1	1	0.166667	REAC:R-BTA-3769402	Deactivation of the beta-catenin transactivating complex	TLE4
8:59912308:60102002	13	0.0951872	923	6	4	0.666667	0.00433369	KEGG:04740	Olfactory transduction	OR13E1,OR13E10,OR13J1C,OR13J1F
20:33313093:33329684	1	0.0874146	7	1	1	1	0.142857	GO:0005579	membrane attack complex
27:25489516:25563491	1	0.0987783	2	1	1	1	0.5	GO:0099403	maintenance of mitotic sister chromatid cohesion, telomeric
27:25489516:25563491	1	0.0987783	2	1	1	1	0.5	GO:0099404	mitotic sister chromatid cohesion, telomeric
27:25489516:25563491	1	0.0987783	2	1	1	1	0.5	GO:1904743	negative regulation of telomeric DNA binding
27:25489516:25563491	1	0.0987783	2	1	1	1	0.5	GO:1904907	regulation of maintenance of mitotic sister chromatid cohesion, telomeric
27:25489516:25563491	1	0.0987783	2	1	1	1	0.5	GO:1904908	negative regulation of maintenance of mitotic sister chromatid cohesion, telomeric
27:25489516:25563491	1	0.0999993	6	1	1	1	0.166667	REAC:R-BTA-4641257	Degradation of AXIN

## Sheet: Table S7
Supplementary Table S7: List of publications with GWAS results overlap with loci identified in this study. GWAS results and Pubmed IDs of corresponding published articles were obtained from cattleQTLdb. Only loci were considered which were associated with the same traits as our identified loci. Information about author, publication year, doi, and titel were retrieved using R package easyPubmed.
Top SNP	Chr	QTL start	QTL stop	Trait	Breed	Author lastname	Year	Pubmed	doi	Title
5:93516066	5	93300498	93662363	Fat content	holstein	Meredith	2012	22449276	10.1186/1471-2156-13-21	Genome-wide associations for milk production and somatic cell score in Holstein-Friesian cattle in Ireland.
5:93516066	5	93300498	93662363	Fat content	holstein,jersey	Raven	2014	24456127	10.1186/1471-2164-15-62	Multibreed genome wide association can improve precision of mapping causative variants underlying milk production in dairy cattle.
5:93516066	5	93300498	93662363	Fat content	holstein	Maurice-Van Eijndhoven	2015	26188579	10.3168/jds.2014-9196	Overlap in genomic variation associated with milk fat composition in Holstein Friesian and Dutch native dual-purpose breeds.
5:93516066	5	93300498	93662363	Fat content	Meuse-Rhine-Yssel	Maurice-Van Eijndhoven	2015	26188579	10.3168/jds.2014-9196	Overlap in genomic variation associated with milk fat composition in Holstein Friesian and Dutch native dual-purpose breeds.
5:93516066	5	93300498	93662363	Fat content	holstein	Nayeri	2016	27287773	10.1186/s12863-016-0386-1	Genome-wide association for milk production and female fertility traits in Canadian dairy Holstein cattle.
5:93516066	5	93300498	93662363	Fat content	holstein	Ning	2017	28377602	10.1038/s41598-017-00638-2	Performance Gains in Genome-Wide Association Studies for Longitudinal Traits via Modeling Time-varied effects.
5:93516066	5	93300498	93662363	Fat content	braunvieh,holstein,Fleckvieh	Pausch	2017	29121857	10.1186/s12864-017-4263-8	Meta-analysis of sequence-based association studies across three cattle breeds reveals 25 QTL for fat and protein percentages in milk at nucleotide resolution.
5:93516066	5	93300498	93662363	Fat content	holstein,jersey	Lopdell	2017	29246110	10.1186/s12864-017-4320-3	DNA and RNA-sequence based GWAS highlights membrane-transport genes as key modulators of milk lactose content.
5:93516066	5	93300498	93662363	Fat content	brown swiss	Frischknecht	2017	29284405	10.1186/s12864-017-4390-2	Highly accurate sequence imputation enables precise QTL mapping in Brown Swiss cattle.
5:93516066	5	93300498	93662363	Fat content	holstein	Ning	2018	29576014	10.1186/s12711-018-0383-0	Eigen decomposition expedites longitudinal genome-wide association studies for milk production traits in Chinese Holstein.
5:93516066	5	93300498	93662363	Fat content	holstein	Weller	2018	30031583	10.3168/jds.2018-14816	Determination of quantitative trait nucleotides by concordance analysis between quantitative trait loci and marker genotypes of US Holsteins.
5:93516066	5	93300498	93662363	Fat content	holstein	Wang	2019	30639022	10.3168/jds.2018-15298	Short communication: Replication of genome-wide association studies for milk production traits in Chinese Holstein by an efficient rotated linear mixed model.
5:93516066	5	93300498	93662363	Fat content	holstein	Jiang	2019	31139206	10.3389/fgene.2019.00412	A Large-Scale Genome-Wide Association Study in U.S. Holstein Cattle.
5:93516066	5	93300498	93662363	Fat content	holstein,jersey	Benedet	2019	31178181	10.3168/jds.2018-15890	The use of mid-infrared spectra to map genes affecting milk composition.
5:93516066	5	93300498	93662363	Fat content	Montbéliarde	Sanchez	2019	31262251	10.1186/s12711-019-0473-7	Sequence-based GWAS, network and pathway analyses reveal genes co-associated with milk cheese-making properties and milk composition in Montb&#xe9;liarde cows.
5:93516066	5	93300498	93662363	Fat content	braunvieh,holstein,jersey,normande,norwegian red,Fleckvieh,Montbéliarde,Australian Red	van den Berg	2020	32635893	10.1186/s12711-020-00556-4	Meta-analysis for milk fat and protein percentage using imputed sequence variant genotypes in 94,321 cattle from eight cattle breeds.
5:93516066	5	93300498	93662363	Fat content	Montbéliarde	Tribout	2020	32998688	10.1186/s12711-020-00575-1	Confirmed effects of candidate variants for milk production, udder health, and udder morphology in dairy cattle.
5:93516066	5	93300498	93662363	Fat content	holstein	Tribout	2020	32998688	10.1186/s12711-020-00575-1	Confirmed effects of candidate variants for milk production, udder health, and udder morphology in dairy cattle.
5:93516066	5	93300498	93662363	Fat content	normande	Tribout	2020	32998688	10.1186/s12711-020-00575-1	Confirmed effects of candidate variants for milk production, udder health, and udder morphology in dairy cattle.
5:93516066	5	93300498	93662363	Fat content	holstein	Pedrosa	2021	34828436	10.3390/genes12111830	Genomewide Association Analyses of Lactation Persistency and Milk Production Traits in Holstein Cattle Based on Imputed Whole-Genome Sequence Data.
5:93516066	5	93300498	93662363	Fat content		Reynolds	2022	35073835	10.1186/s12711-021-00694-3	Non-additive QTL mapping of lactation traits in 124,000 cattle reveals novel recessive loci.
6:85373205	6	84782659	85442084	Protein content	holstein	Pryce	2010	20630249	10.3168/jds.2009-2893	A validated genome-wide association study in 2 dairy cattle breeds for milk production and fertility traits using variable length haplotypes.
6:85373205	6	84782659	85442084	Protein content	holstein	Pryce	2010	20630249	10.3168/jds.2009-2893	A validated genome-wide association study in 2 dairy cattle breeds for milk production and fertility traits using variable length haplotypes.
6:85373205	6	84782659	85442084	Protein content	holstein	Pryce	2010	20630249	10.3168/jds.2009-2893	A validated genome-wide association study in 2 dairy cattle breeds for milk production and fertility traits using variable length haplotypes.
6:85373205	6	84782659	85442084	Protein content	holstein	Cole	2011	21831322	10.1186/1471-2164-12-408	Genome-wide association analysis of thirty one production, health, reproduction and body conformation traits in contemporary U.S. Holstein cows.
6:85373205	6	84782659	85442084	Protein content	holstein	Cole	2011	21831322	10.1186/1471-2164-12-408	Genome-wide association analysis of thirty one production, health, reproduction and body conformation traits in contemporary U.S. Holstein cows.
6:85373205	6	84782659	85442084	Protein content	holstein	Cole	2011	21831322	10.1186/1471-2164-12-408	Genome-wide association analysis of thirty one production, health, reproduction and body conformation traits in contemporary U.S. Holstein cows.
6:85373205	6	84782659	85442084	Protein content	holstein	Meredith	2012	22449276	10.1186/1471-2156-13-21	Genome-wide associations for milk production and somatic cell score in Holstein-Friesian cattle in Ireland.
6:85373205	6	84782659	85442084	Protein content	holstein	Meredith	2012	22449276	10.1186/1471-2156-13-21	Genome-wide associations for milk production and somatic cell score in Holstein-Friesian cattle in Ireland.
6:85373205	6	84782659	85442084	Protein content	holstein	Meredith	2012	22449276	10.1186/1471-2156-13-21	Genome-wide associations for milk production and somatic cell score in Holstein-Friesian cattle in Ireland.
6:85373205	6	84782659	85442084	Protein content	holstein,jersey	Raven	2014	24456127	10.1186/1471-2164-15-62	Multibreed genome wide association can improve precision of mapping causative variants underlying milk production in dairy cattle.
6:85373205	6	84782659	85442084	Protein content	holstein,jersey	Raven	2014	24456127	10.1186/1471-2164-15-62	Multibreed genome wide association can improve precision of mapping causative variants underlying milk production in dairy cattle.
6:85373205	6	84782659	85442084	Protein content	holstein,jersey	Raven	2014	24456127	10.1186/1471-2164-15-62	Multibreed genome wide association can improve precision of mapping causative variants underlying milk production in dairy cattle.
6:85373205	6	84782659	85442084	Protein content	holstein	Nayeri	2016	27287773	10.1186/s12863-016-0386-1	Genome-wide association for milk production and female fertility traits in Canadian dairy Holstein cattle.
6:85373205	6	84782659	85442084	Protein content	holstein	Nayeri	2016	27287773	10.1186/s12863-016-0386-1	Genome-wide association for milk production and female fertility traits in Canadian dairy Holstein cattle.
6:85373205	6	84782659	85442084	Protein content	holstein	Nayeri	2016	27287773	10.1186/s12863-016-0386-1	Genome-wide association for milk production and female fertility traits in Canadian dairy Holstein cattle.
6:85373205	6	84782659	85442084	Protein content	holstein	Kemper	2016	27809761	10.1186/s12864-016-3175-3	Leveraging genetically simple traits to identify small-effect variants for complex phenotypes.
6:85373205	6	84782659	85442084	Protein content	jersey	Kemper	2016	27809761	10.1186/s12864-016-3175-3	Leveraging genetically simple traits to identify small-effect variants for complex phenotypes.
6:85373205	6	84782659	85442084	Protein content	holstein	Kemper	2016	27809761	10.1186/s12864-016-3175-3	Leveraging genetically simple traits to identify small-effect variants for complex phenotypes.
6:85373205	6	84782659	85442084	Protein content	holstein	Kemper	2016	27809761	10.1186/s12864-016-3175-3	Leveraging genetically simple traits to identify small-effect variants for complex phenotypes.
6:85373205	6	84782659	85442084	Protein content	jersey	Kemper	2016	27809761	10.1186/s12864-016-3175-3	Leveraging genetically simple traits to identify small-effect variants for complex phenotypes.
6:85373205	6	84782659	85442084	Protein content	jersey	Kemper	2016	27809761	10.1186/s12864-016-3175-3	Leveraging genetically simple traits to identify small-effect variants for complex phenotypes.
6:85373205	6	84782659	85442084	Protein content	holstein	Viale	2017	28711251	10.3168/jds.2017-12666	Association of candidate gene polymorphisms with milk technological traits, yield, composition, and somatic cell score in Italian Holstein-Friesian sires.
6:85373205	6	84782659	85442084	Protein content	holstein	Viale	2017	28711251	10.3168/jds.2017-12666	Association of candidate gene polymorphisms with milk technological traits, yield, composition, and somatic cell score in Italian Holstein-Friesian sires.
6:85373205	6	84782659	85442084	Protein content	holstein	Viale	2017	28711251	10.3168/jds.2017-12666	Association of candidate gene polymorphisms with milk technological traits, yield, composition, and somatic cell score in Italian Holstein-Friesian sires.
6:85373205	6	84782659	85442084	Protein content	holstein,normande,Montbéliarde	Sanchez	2017	28923017	10.1186/s12711-017-0344-z	Within-breed and multi-breed GWAS on imputed whole-genome sequence variants reveal candidate mutations affecting milk protein composition in dairy cattle.
6:85373205	6	84782659	85442084	Protein content	holstein,normande,Montbéliarde	Sanchez	2017	28923017	10.1186/s12711-017-0344-z	Within-breed and multi-breed GWAS on imputed whole-genome sequence variants reveal candidate mutations affecting milk protein composition in dairy cattle.
6:85373205	6	84782659	85442084	Protein content	holstein,normande,Montbéliarde	Sanchez	2017	28923017	10.1186/s12711-017-0344-z	Within-breed and multi-breed GWAS on imputed whole-genome sequence variants reveal candidate mutations affecting milk protein composition in dairy cattle.
6:85373205	6	84782659	85442084	Protein content	braunvieh,holstein,Fleckvieh	Pausch	2017	29121857	10.1186/s12864-017-4263-8	Meta-analysis of sequence-based association studies across three cattle breeds reveals 25 QTL for fat and protein percentages in milk at nucleotide resolution.
6:85373205	6	84782659	85442084	Protein content	braunvieh,holstein,Fleckvieh	Pausch	2017	29121857	10.1186/s12864-017-4263-8	Meta-analysis of sequence-based association studies across three cattle breeds reveals 25 QTL for fat and protein percentages in milk at nucleotide resolution.
6:85373205	6	84782659	85442084	Protein content	braunvieh,holstein,Fleckvieh	Pausch	2017	29121857	10.1186/s12864-017-4263-8	Meta-analysis of sequence-based association studies across three cattle breeds reveals 25 QTL for fat and protein percentages in milk at nucleotide resolution.
6:85373205	6	84782659	85442084	Protein content	holstein	Jiang	2019	31139206	10.3389/fgene.2019.00412	A Large-Scale Genome-Wide Association Study in U.S. Holstein Cattle.
6:85373205	6	84782659	85442084	Protein content	holstein	Jiang	2019	31139206	10.3389/fgene.2019.00412	A Large-Scale Genome-Wide Association Study in U.S. Holstein Cattle.
6:85373205	6	84782659	85442084	Protein content	holstein	Jiang	2019	31139206	10.3389/fgene.2019.00412	A Large-Scale Genome-Wide Association Study in U.S. Holstein Cattle.
6:85373205	6	84782659	85442084	Protein content	holstein	Tribout	2020	32998688	10.1186/s12711-020-00575-1	Confirmed effects of candidate variants for milk production, udder health, and udder morphology in dairy cattle.
6:85373205	6	84782659	85442084	Protein content	holstein	Tribout	2020	32998688	10.1186/s12711-020-00575-1	Confirmed effects of candidate variants for milk production, udder health, and udder morphology in dairy cattle.
6:85373205	6	84782659	85442084	Protein content	holstein	Tribout	2020	32998688	10.1186/s12711-020-00575-1	Confirmed effects of candidate variants for milk production, udder health, and udder morphology in dairy cattle.
6:85373205	6	84782659	85442084	Protein content	holstein	Pedrosa	2021	34828436	10.3390/genes12111830	Genomewide Association Analyses of Lactation Persistency and Milk Production Traits in Holstein Cattle Based on Imputed Whole-Genome Sequence Data.
6:85373205	6	84782659	85442084	Protein content	holstein	Pedrosa	2021	34828436	10.3390/genes12111830	Genomewide Association Analyses of Lactation Persistency and Milk Production Traits in Holstein Cattle Based on Imputed Whole-Genome Sequence Data.
6:85373205	6	84782659	85442084	Protein content	holstein	Pedrosa	2021	34828436	10.3390/genes12111830	Genomewide Association Analyses of Lactation Persistency and Milk Production Traits in Holstein Cattle Based on Imputed Whole-Genome Sequence Data.
10:44746907	10	43852505	47828666	Protein content	holstein	Cole	2011	21831322	10.1186/1471-2164-12-408	Genome-wide association analysis of thirty one production, health, reproduction and body conformation traits in contemporary U.S. Holstein cows.
10:44746907	10	43852505	47828666	Protein content	holstein	Fang	2014	25148050	10.1371/journal.pone.0099544	A multiple-SNP approach for genome-wide association study of milk production traits in Chinese Holstein cattle.
10:44746907	10	43852505	47828666	Protein content	holstein	Nayeri	2016	27287773	10.1186/s12863-016-0386-1	Genome-wide association for milk production and female fertility traits in Canadian dairy Holstein cattle.
10:44746907	10	43852505	47828666	Protein content	braunvieh,holstein,Fleckvieh	Pausch	2017	29121857	10.1186/s12864-017-4263-8	Meta-analysis of sequence-based association studies across three cattle breeds reveals 25 QTL for fat and protein percentages in milk at nucleotide resolution.
10:44746907	10	43852505	47828666	Protein content	holstein	Wang	2019	30639022	10.3168/jds.2018-15298	Short communication: Replication of genome-wide association studies for milk production traits in Chinese Holstein by an efficient rotated linear mixed model.
10:44746907	10	43852505	47828666	Protein content	holstein	Jiang	2019	31139206	10.3389/fgene.2019.00412	A Large-Scale Genome-Wide Association Study in U.S. Holstein Cattle.
10:44746907	10	43852505	47828666	Protein content	braunvieh,holstein,jersey,normande,norwegian red,Fleckvieh,Montbéliarde,Australian Red	van den Berg	2020	32635893	10.1186/s12711-020-00556-4	Meta-analysis for milk fat and protein percentage using imputed sequence variant genotypes in 94,321 cattle from eight cattle breeds.
10:44746907	10	43852505	47828666	Protein content	holstein	Pedrosa	2021	34828436	10.3390/genes12111830	Genomewide Association Analyses of Lactation Persistency and Milk Production Traits in Holstein Cattle Based on Imputed Whole-Genome Sequence Data.
20:33314537	20	33313093	33329684	Protein content	jersey	Pryce	2010	20630249	10.3168/jds.2009-2893	A validated genome-wide association study in 2 dairy cattle breeds for milk production and fertility traits using variable length haplotypes.
20:33314537	20	33313093	33329684	Protein content	holstein	Meredith	2012	22449276	10.1186/1471-2156-13-21	Genome-wide associations for milk production and somatic cell score in Holstein-Friesian cattle in Ireland.
20:33314537	20	33313093	33329684	Protein content	holstein	Nayeri	2016	27287773	10.1186/s12863-016-0386-1	Genome-wide association for milk production and female fertility traits in Canadian dairy Holstein cattle.
20:33314537	20	33313093	33329684	Protein content	holstein	Jiang	2019	31139206	10.3389/fgene.2019.00412	A Large-Scale Genome-Wide Association Study in U.S. Holstein Cattle.
20:33314537	20	33313093	33329684	Protein content	holstein	Pedrosa	2021	34828436	10.3390/genes12111830	Genomewide Association Analyses of Lactation Persistency and Milk Production Traits in Holstein Cattle Based on Imputed Whole-Genome Sequence Data.
21:68335947	21	68328315	69356368	Milk yield	holstein	Cole	2011	21831322	10.1186/1471-2164-12-408	Genome-wide association analysis of thirty one production, health, reproduction and body conformation traits in contemporary U.S. Holstein cows.
